# Supplementary material for: Evolution of regulatory networks associated with traits under selection in cichlids
Source: Genome Biol. 2021 Jan 8;22:25. doi: 10.1186/s13059-020-02208-8 (PMC7791837; doi:10.1186/s13059-020-02208-8)
Supplement: Supplementary file 3 — Additional file 3. Large data Tables S1-S6. This file includes extended data tables that support the findings of this study. [file 13059_2020_2208_MOESM3_ESM.xlsx]

## Sheet: Table S1 - DyNet TFTG 1to1
Table S1 - DyNet rewiring scores of TF-TG 1-to-1 edges when all five species networks are compared.
Orthogroup_ID	SUID	Dn-Score_(degree_corrected)	DyNet_Rewiring_(Dn-score)	Edge_Count	Mz_network_present	Pn_network_present	Ab_network_present	Nb_network_present	On_network_present	Gene_Symbol
OG10600_0	1050114	0.3	0.3	1	TRUE	FALSE	FALSE	FALSE	TRUE	rps25
OG10162_0	1050162	0.3	0.9	3	TRUE	TRUE	FALSE	TRUE	FALSE	tceanc2
OG6843_0	1050230	0.3	0.6	2	TRUE	FALSE	FALSE	TRUE	TRUE	si:dkey-12j5.1
OG10338_0	1055691	0.3	2.4	8	TRUE	TRUE	TRUE	FALSE	FALSE	snip1
OG9900_0	1201884	0.3	0.3	1	FALSE	FALSE	FALSE	TRUE	TRUE	smyd4
OG35_0	1056274	0.290196	14.8	51	TRUE	TRUE	FALSE	FALSE	TRUE	ephb3a
OG10105_0	1054079	0.285714	10	35	TRUE	TRUE	TRUE	TRUE	TRUE	dzip1
OG13626_0	1051832	0.284615	7.4	26	TRUE	FALSE	TRUE	TRUE	FALSE	ccdc177
OG4251_0	1050134	0.283333	3.4	12	TRUE	TRUE	TRUE	TRUE	TRUE	garem
OG11851_0	1050536	0.283333	1.7	6	TRUE	TRUE	TRUE	TRUE	TRUE	phospho2
OG10813_0	1052007	0.283333	3.4	12	TRUE	TRUE	TRUE	FALSE	TRUE	gpx1b
OG9929_0	1050377	0.281818	3.1	11	TRUE	TRUE	FALSE	FALSE	FALSE	lrrc57
OG3770_0	1201894	0.281818	9.3	33	FALSE	TRUE	FALSE	TRUE	TRUE	slc13a4
OG12596_0	1056500	0.281081	10.4	37	TRUE	FALSE	FALSE	TRUE	TRUE	igfbp4
OG16279_0	1051670	0.28	7	25	TRUE	TRUE	FALSE	TRUE	TRUE	si:dkey-93n13.2
OG7400_0	1201905	0.28	1.4	5	FALSE	FALSE	FALSE	TRUE	TRUE	jmjd4
OG15541_0	1201984	0.27931	8.1	29	FALSE	FALSE	TRUE	TRUE	TRUE	ankrd10a
OG5052_0	1054801	0.279264	1676.7	6004	TRUE	TRUE	TRUE	TRUE	TRUE	gata2a
OG15645_0	1051694	0.278947	5.3	19	TRUE	TRUE	TRUE	TRUE	TRUE	hmgn5
OG3677_0	1053606	0.278947	10.6	38	TRUE	TRUE	FALSE	FALSE	TRUE	timm44
OG4841_0	1201950	0.277778	2.5	9	FALSE	TRUE	TRUE	TRUE	FALSE	wdr12
OG6266_0	1051408	0.276923	3.6	13	TRUE	TRUE	TRUE	TRUE	TRUE	hira
OG9894_0	1054158	0.276342	1482.3	5364	TRUE	TRUE	TRUE	TRUE	TRUE	irf1b
OG2885_0	1051071	0.27619	5.8	21	TRUE	TRUE	TRUE	TRUE	TRUE	si:ch211-266o15.1
OG2028_0	1052184	0.27561	11.3	41	TRUE	TRUE	TRUE	TRUE	TRUE	flt4
OG7_0	1053413	0.275556	12.4	45	TRUE	TRUE	TRUE	TRUE	TRUE	slc25a38b
OG11019_0	1051996	0.275	5.5	20	TRUE	TRUE	TRUE	TRUE	TRUE	ndufaf7
OG9422_0	1054241	0.274766	1498.3	5453	TRUE	TRUE	TRUE	TRUE	TRUE	egr1
OG15424_0	1052082	0.274074	7.4	27	TRUE	TRUE	TRUE	TRUE	TRUE	OG15424_0
OG6703_0	1053440	0.274074	7.4	27	TRUE	TRUE	TRUE	FALSE	FALSE	coro7
OG6471_0	1050442	0.273913	6.3	23	TRUE	TRUE	TRUE	FALSE	TRUE	zgc:103692
OG12273_0	1053913	0.273913	6.3	23	TRUE	TRUE	TRUE	TRUE	TRUE	ogn
OG3309_0	1201919	0.273913	6.3	23	FALSE	TRUE	TRUE	TRUE	TRUE	snx1a
OG10652_0	1201989	0.273913	12.6	46	FALSE	FALSE	FALSE	TRUE	TRUE	fam83d
OG6980_0	1052756	0.273529	9.3	34	TRUE	TRUE	TRUE	TRUE	FALSE	gabpb2a
OG11362_0	1231343	0.273529	9.3	34	FALSE	FALSE	TRUE	FALSE	TRUE	ing3
OG16272_0	1050313	0.272727	6	22	TRUE	TRUE	FALSE	TRUE	TRUE	OG16272_0
OG8771_0	1051029	0.272414	7.9	29	TRUE	TRUE	FALSE	TRUE	TRUE	ncf4
OG3506_0	1053617	0.272	6.8	25	TRUE	TRUE	TRUE	TRUE	TRUE	bco2l
OG12485_0	1050325	0.271429	5.7	21	TRUE	TRUE	TRUE	TRUE	FALSE	herpud1
OG13594_0	1052273	0.271429	1.9	7	TRUE	FALSE	FALSE	TRUE	TRUE	cd3eap
OG15023_0	1050942	0.270588	4.6	17	TRUE	TRUE	TRUE	TRUE	TRUE	irf2bp1
OG2175_0	1051634	0.27037	7.3	27	TRUE	TRUE	TRUE	TRUE	TRUE	si:dkey-14d8.2
OG5426_0	1053498	0.27037	7.3	27	TRUE	TRUE	TRUE	TRUE	TRUE	stim2
OG8016_0	1050421	0.27	8.1	30	TRUE	TRUE	FALSE	TRUE	TRUE	mbd2
OG11056_0	1050550	0.27	2.7	10	TRUE	TRUE	TRUE	FALSE	TRUE	trabd
OG637_0	1051403	0.27	8.1	30	TRUE	FALSE	TRUE	TRUE	TRUE	lingo4a
OG7424_0	1051350	0.269565	6.2	23	TRUE	TRUE	TRUE	TRUE	FALSE	slx1b
OG5069_0	1051457	0.269565	6.2	23	TRUE	TRUE	FALSE	TRUE	TRUE	si:ch211-13k12.2
OG7677_0	1050827	0.269231	7	26	TRUE	TRUE	TRUE	TRUE	TRUE	fam78ab
OG12938_0	1053888	0.269231	7	26	TRUE	TRUE	TRUE	TRUE	FALSE	faxdc2
OG11342_0	1055525	0.269048	11.3	42	TRUE	TRUE	TRUE	TRUE	TRUE	gltscr1
OG7336_0	1054635	0.268966	7.8	29	TRUE	TRUE	FALSE	FALSE	TRUE	cpb1
OG14227_0	1050723	0.26875	4.3	16	TRUE	TRUE	TRUE	TRUE	TRUE	tm7sf2
OG10572_0	1052027	0.268421	5.1	19	TRUE	TRUE	TRUE	TRUE	FALSE	pcbd1
OG9485_0	1050388	0.268421	5.1	19	TRUE	FALSE	TRUE	TRUE	TRUE	OG9485_0
OG10738_0	1052016	0.268	6.7	25	TRUE	TRUE	TRUE	TRUE	TRUE	coq9
OG8166_0	1054476	0.268	6.7	25	TRUE	FALSE	TRUE	FALSE	TRUE	gatb
OG6113_0	1050081	0.267857	7.5	28	TRUE	TRUE	TRUE	TRUE	TRUE	tiprl
OG16132_0	1053728	0.267857	7.5	28	TRUE	TRUE	TRUE	TRUE	TRUE	znf654
OG9446_0	1054235	0.267857	7.5	28	TRUE	TRUE	TRUE	TRUE	FALSE	setd4
OG9932_0	1050833	0.267568	9.9	37	TRUE	TRUE	TRUE	TRUE	TRUE	metap1
OG8033_0	1050079	0.266667	5.6	21	TRUE	FALSE	TRUE	TRUE	TRUE	pppde1
OG15228_0	1050099	0.266667	7.2	27	TRUE	TRUE	TRUE	TRUE	TRUE	wac_(2_of_2)
OG10114_0	1050102	0.266667	0.8	3	TRUE	TRUE	TRUE	TRUE	TRUE	slc25a32b
OG7805_0	1050120	0.266667	3.2	12	TRUE	TRUE	TRUE	TRUE	TRUE	zgpat
OG6366_0	1050147	0.266667	4	15	TRUE	TRUE	TRUE	TRUE	TRUE	polk
OG15993_0	1050149	0.266667	0.8	3	TRUE	TRUE	TRUE	TRUE	FALSE	si:dkey-67c22.2
OG14132_0	1050152	0.266667	0.8	3	TRUE	TRUE	FALSE	TRUE	TRUE	mrps6
OG16125_0	1050481	0.266667	5.6	21	TRUE	TRUE	TRUE	TRUE	TRUE	hsd17b7
OG7329_0	1051362	0.266667	1.6	6	TRUE	TRUE	TRUE	FALSE	TRUE	qtrtd1
OG15557_0	1051705	0.266667	3.2	12	TRUE	FALSE	TRUE	FALSE	TRUE	OG15557_0
OG15283_0	1052551	0.266667	8	30	TRUE	TRUE	TRUE	TRUE	TRUE	ccr9a
OG6890_0	1052758	0.266667	7.2	27	TRUE	TRUE	TRUE	TRUE	TRUE	nphp4
OG13891_0	1053842	0.266667	4.8	18	TRUE	TRUE	TRUE	TRUE	TRUE	cr848841.1
OG13622_0	1053857	0.266667	6.4	24	TRUE	TRUE	TRUE	TRUE	TRUE	rp1l1b
OG16378_0	1201909	0.266667	6.4	24	FALSE	TRUE	TRUE	TRUE	TRUE	OG16378_0
OG10866_0	1201954	0.266667	8	30	FALSE	FALSE	TRUE	TRUE	TRUE	adgrg6
OG11228_0	1056580	0.265625	8.5	32	TRUE	TRUE	TRUE	TRUE	TRUE	pdss2
OG5456_0	1201941	0.265517	7.7	29	FALSE	FALSE	TRUE	TRUE	TRUE	c1s
OG3528_0	1051560	0.265385	6.9	26	TRUE	TRUE	TRUE	TRUE	TRUE	grap2a
OG6466_0	1201907	0.265385	6.9	26	FALSE	TRUE	TRUE	TRUE	TRUE	im:7136021
OG15884_0	1052191	0.265217	6.1	23	TRUE	TRUE	TRUE	FALSE	TRUE	cyr61
OG13943_0	1050318	0.265	5.3	20	TRUE	TRUE	FALSE	TRUE	TRUE	fancf
OG9305_0	1054263	0.265	5.3	20	TRUE	TRUE	TRUE	TRUE	TRUE	efhd2
OG16352_0	1050312	0.264706	4.5	17	TRUE	TRUE	TRUE	TRUE	TRUE	OG16352_0
OG5806_0	1050651	0.264706	9	34	TRUE	TRUE	FALSE	TRUE	TRUE	agla
OG6191_0	1052776	0.264706	4.5	17	TRUE	TRUE	TRUE	FALSE	TRUE	tor1aip2
OG9842_0	1051166	0.264516	8.2	31	TRUE	TRUE	TRUE	TRUE	TRUE	mad1l1
OG1152_0	1051953	0.264286	3.7	14	TRUE	TRUE	TRUE	TRUE	TRUE	fzd6
OG3489_0	1053620	0.264286	7.4	28	TRUE	TRUE	TRUE	FALSE	TRUE	OG3489_0
OG6213_0	1050235	0.264	6.6	25	TRUE	TRUE	TRUE	TRUE	TRUE	tbxas1
OG15474_0	1051711	0.264	6.6	25	TRUE	TRUE	TRUE	TRUE	TRUE	zgc:195001
OG13204_0	1051851	0.264	6.6	25	TRUE	TRUE	TRUE	TRUE	FALSE	medag
OG198_0	1053147	0.264	6.6	25	TRUE	TRUE	TRUE	TRUE	TRUE	cdh6
OG8613_0	1050406	0.263636	2.9	11	TRUE	TRUE	TRUE	TRUE	TRUE	rab15
OG14465_0	1051762	0.263636	5.8	22	TRUE	TRUE	TRUE	TRUE	TRUE	cenpq
OG8345_0	1052715	0.263636	8.7	33	TRUE	TRUE	TRUE	TRUE	TRUE	rem1
OG3622_0	1050466	0.263333	7.9	30	TRUE	TRUE	TRUE	TRUE	FALSE	wdr36
OG9574_0	1051185	0.263333	7.9	30	TRUE	TRUE	TRUE	TRUE	TRUE	rnf113a
OG10905_0	1052001	0.263333	7.9	30	TRUE	TRUE	FALSE	TRUE	TRUE	pogzb
OG3501_0	1053618	0.263333	7.9	30	TRUE	FALSE	TRUE	TRUE	TRUE	ldhb_(2_of_2)
OG1988_0	1050295	0.263235	17.9	68	TRUE	TRUE	TRUE	TRUE	TRUE	rxraa
OG7573_0	1050070	0.262963	7.1	27	TRUE	TRUE	TRUE	TRUE	TRUE	wdr53
OG3508_0	1053616	0.262963	7.1	27	TRUE	TRUE	TRUE	FALSE	TRUE	bco2a
OG1674_0	1053713	0.262765	1378.2	5245	TRUE	TRUE	TRUE	TRUE	TRUE	kdm2ab
OG9531_0	1050111	0.2625	2.1	8	TRUE	TRUE	TRUE	TRUE	TRUE	gpr89b
OG15030_0	1050502	0.2625	6.3	24	TRUE	TRUE	TRUE	TRUE	FALSE	lmo7b
OG9245_0	1051209	0.2625	6.3	24	TRUE	TRUE	TRUE	TRUE	TRUE	mul1a
OG3841_0	1051544	0.2625	6.3	24	TRUE	TRUE	TRUE	TRUE	TRUE	si:rp71-17i16.5
OG8749_0	1201898	0.2625	2.1	8	FALSE	TRUE	FALSE	TRUE	TRUE	slc30a4
OG13724_0	1201912	0.2625	6.3	24	FALSE	TRUE	TRUE	TRUE	TRUE	arl4ab
OG8916_0	1201925	0.2625	4.2	16	FALSE	FALSE	TRUE	TRUE	TRUE	echs1
OG8050_0	1051291	0.262069	7.6	29	TRUE	FALSE	TRUE	TRUE	TRUE	psmd7
OG9593_0	1053264	0.262069	7.6	29	TRUE	TRUE	TRUE	TRUE	TRUE	sf3b2
OG9201_0	1053281	0.262069	7.6	29	TRUE	TRUE	TRUE	TRUE	TRUE	mcm2
OG10788_0	1052009	0.261905	5.5	21	TRUE	TRUE	TRUE	TRUE	TRUE	cirh1a
OG2715_0	1053661	0.261538	6.8	26	TRUE	TRUE	TRUE	TRUE	TRUE	scarb2
OG8232_0	1248989	0.261538	6.8	26	FALSE	TRUE	FALSE	FALSE	TRUE	stk16
OG6552_0	1050127	0.261111	4.7	18	TRUE	TRUE	FALSE	TRUE	TRUE	chordc1a
OG1276_0	1050628	0.261111	9.4	36	TRUE	TRUE	TRUE	TRUE	FALSE	camsap3
OG11980_0	1052645	0.261111	4.7	18	TRUE	TRUE	TRUE	TRUE	TRUE	cep41
OG7190_0	1054638	0.261111	9.4	36	TRUE	FALSE	TRUE	TRUE	TRUE	smo
OG12574_0	1050173	0.26087	6	23	TRUE	TRUE	TRUE	TRUE	TRUE	mrps36
OG7222_0	1050372	0.26087	6	23	TRUE	TRUE	TRUE	TRUE	TRUE	setd2
OG11036_0	1050552	0.26087	6	23	TRUE	TRUE	TRUE	TRUE	TRUE	tbcb
OG2781_0	1050344	0.260714	7.3	28	TRUE	TRUE	TRUE	TRUE	TRUE	si:dkey-40h20.1
OG4047_0	1051532	0.260714	7.3	28	TRUE	TRUE	TRUE	TRUE	TRUE	pxn_(2_of_2)
OG13067_0	1055381	0.260714	7.3	28	TRUE	TRUE	TRUE	TRUE	FALSE	kiaa0430
OG15133_0	1055806	0.260714	7.3	28	TRUE	TRUE	TRUE	TRUE	FALSE	drd4a
OG3329_0	1055030	0.260526	9.9	38	TRUE	FALSE	FALSE	TRUE	TRUE	idh2
OG12424_0	1050199	0.26	7.8	30	TRUE	TRUE	TRUE	TRUE	TRUE	zgc:193538
OG3613_0	1050309	0.26	2.6	10	TRUE	TRUE	TRUE	TRUE	TRUE	tox4a
OG11718_0	1050738	0.26	1.3	5	TRUE	TRUE	TRUE	TRUE	TRUE	lsm1
OG3753_0	1051548	0.26	6.5	25	TRUE	TRUE	FALSE	TRUE	TRUE	greb1
OG10110_0	1052070	0.26	6.5	25	TRUE	TRUE	TRUE	TRUE	FALSE	sqstm1
OG796_0	1053364	0.26	6.5	25	TRUE	TRUE	TRUE	FALSE	TRUE	loxl2b
OG8032_0	1056004	0.26	5.2	20	TRUE	TRUE	FALSE	TRUE	TRUE	gmfb
OG14337_0	1231333	0.26	1.3	5	FALSE	TRUE	TRUE	FALSE	TRUE	gnl1
OG9739_0	1051172	0.259375	8.3	32	TRUE	TRUE	FALSE	TRUE	TRUE	tyms
OG5307_0	1053117	0.259375	8.3	32	TRUE	TRUE	TRUE	TRUE	TRUE	ahctf1
OG14186_0	1050339	0.259259	7	27	TRUE	TRUE	TRUE	TRUE	TRUE	cep85l
OG11473_0	1050540	0.259259	7	27	TRUE	TRUE	TRUE	TRUE	TRUE	rbmx
OG5033_0	1050777	0.259259	7	27	TRUE	TRUE	FALSE	TRUE	TRUE	samd8
OG15396_0	1050787	0.259091	5.7	22	TRUE	TRUE	TRUE	FALSE	TRUE	prrt2
OG11643_0	1051934	0.259091	5.7	22	TRUE	TRUE	TRUE	TRUE	TRUE	tmem203
OG8776_0	1050401	0.258824	4.4	17	TRUE	TRUE	TRUE	TRUE	TRUE	zgc:112496
OG2303_0	1051074	0.258824	4.4	17	TRUE	TRUE	FALSE	TRUE	TRUE	chrna10a
OG10743_0	1054028	0.258824	8.8	34	TRUE	TRUE	TRUE	TRUE	TRUE	si:ch1073-287p18.1
OG2809_0	1055093	0.258621	7.5	29	TRUE	TRUE	TRUE	TRUE	TRUE	polr1c
OG9814_0	1050381	0.258333	6.2	24	TRUE	TRUE	TRUE	TRUE	TRUE	sdf2
OG15980_0	1050485	0.258333	3.1	12	TRUE	TRUE	TRUE	TRUE	TRUE	pwwp2a
OG10026_0	1050881	0.258333	3.1	12	TRUE	TRUE	TRUE	FALSE	TRUE	tmem135
OG1051_0	1052033	0.258333	6.2	24	TRUE	TRUE	TRUE	TRUE	TRUE	a5jl94_oryla
OG3555_0	1055015	0.258333	6.2	24	TRUE	TRUE	FALSE	TRUE	FALSE	sptlc3
OG10745_0	1201947	0.258333	6.2	24	FALSE	TRUE	TRUE	TRUE	TRUE	vkorc1l1
OG8788_0	1054362	0.25814	11.1	43	TRUE	TRUE	TRUE	TRUE	FALSE	blmh
OG1484_0	1050257	0.258065	8	31	TRUE	TRUE	TRUE	TRUE	TRUE	slc23a2
OG11500_0	1055495	0.258065	8	31	TRUE	TRUE	TRUE	TRUE	TRUE	cracr2b
OG9611_0	1051183	0.257895	4.9	19	TRUE	TRUE	TRUE	TRUE	TRUE	eogt
OG1672_0	1052884	0.257692	6.7	26	TRUE	FALSE	TRUE	TRUE	TRUE	cpt1b
OG9741_0	1201955	0.257692	6.7	26	FALSE	TRUE	TRUE	TRUE	TRUE	tmub1
OG8063_0	1050358	0.257143	1.8	7	TRUE	FALSE	TRUE	TRUE	TRUE	si:ch211-141o9.10
OG15607_0	1050362	0.257143	1.8	7	TRUE	TRUE	TRUE	TRUE	TRUE	gpsm3
OG6061_0	1050446	0.257143	1.8	7	TRUE	TRUE	TRUE	TRUE	TRUE	slc2a11b
OG9885_0	1051013	0.257143	1.8	7	TRUE	TRUE	TRUE	TRUE	TRUE	rab24
OG9521_0	1051191	0.257143	7.2	28	TRUE	TRUE	TRUE	TRUE	TRUE	lrch4
OG7608_0	1051334	0.257143	7.2	28	TRUE	TRUE	TRUE	TRUE	TRUE	dcaf17
OG16166_0	1051675	0.257143	5.4	21	TRUE	TRUE	TRUE	TRUE	TRUE	OG16166_0
OG11699_0	1052992	0.257143	7.2	28	TRUE	TRUE	TRUE	TRUE	TRUE	plek
OG4483_0	1053127	0.257143	1.8	7	TRUE	TRUE	TRUE	TRUE	TRUE	zranb1a
OG11990_0	1053923	0.257143	9	35	TRUE	TRUE	TRUE	TRUE	TRUE	dldh
OG2084_0	1055182	0.257143	12.6	49	TRUE	TRUE	TRUE	TRUE	TRUE	erbb2ip
OG13841_0	1201935	0.257143	1.8	7	FALSE	TRUE	TRUE	TRUE	TRUE	q4se20_tetng
OG12399_0	1201976	0.257143	7.2	28	FALSE	TRUE	TRUE	TRUE	TRUE	rtp2
OG4110_0	1050195	0.256667	7.7	30	TRUE	FALSE	TRUE	TRUE	TRUE	gphna
OG510_0	1051455	0.256667	7.7	30	TRUE	TRUE	TRUE	TRUE	TRUE	myo10
OG3241_0	1050143	0.256522	5.9	23	TRUE	TRUE	TRUE	TRUE	TRUE	OG3241_0
OG12164_0	1050587	0.256522	5.9	23	TRUE	TRUE	TRUE	TRUE	TRUE	guk1a
OG9072_0	1051024	0.256522	5.9	23	TRUE	TRUE	TRUE	FALSE	FALSE	orc4
OG15933_0	1051688	0.256522	5.9	23	TRUE	TRUE	TRUE	FALSE	TRUE	sgol1_(1_of_2)
OG10267_0	1050799	0.25625	4.1	16	TRUE	TRUE	TRUE	TRUE	TRUE	cabz01087514.1
OG1994_0	1052877	0.25625	4.1	16	TRUE	TRUE	TRUE	TRUE	TRUE	kdm4c
OG13647_0	1050321	0.256	6.4	25	TRUE	TRUE	TRUE	TRUE	TRUE	gltpb
OG8978_0	1051223	0.256	6.4	25	TRUE	TRUE	TRUE	TRUE	TRUE	zgc:153896
OG678_0	1051385	0.256	6.4	25	TRUE	TRUE	FALSE	TRUE	TRUE	ptpn11b
OG5080_0	1051456	0.255556	6.9	27	TRUE	TRUE	TRUE	TRUE	TRUE	OG5080_0
OG13668_0	1052272	0.255556	6.9	27	TRUE	TRUE	FALSE	TRUE	FALSE	pmvk
OG9256_0	1248976	0.255556	4.6	18	FALSE	TRUE	FALSE	FALSE	TRUE	cbarpb
OG4832_0	1201951	0.255263	9.7	38	FALSE	TRUE	TRUE	TRUE	TRUE	lonp1
OG14122_0	1052405	0.255172	7.4	29	TRUE	TRUE	TRUE	TRUE	TRUE	nrm
OG13848_0	1053847	0.255172	7.4	29	TRUE	TRUE	FALSE	TRUE	TRUE	gas2l3
OG13366_0	1053869	0.255172	7.4	29	TRUE	TRUE	TRUE	TRUE	TRUE	gprin3
OG7877_0	1051038	0.255	5.1	20	TRUE	FALSE	TRUE	FALSE	TRUE	arel1
OG5814_0	1201995	0.255	10.2	40	FALSE	TRUE	TRUE	TRUE	TRUE	mynn
OG11053_0	1051994	0.254839	7.9	31	TRUE	TRUE	TRUE	TRUE	TRUE	tmem251
OG14733_0	1052921	0.254545	5.6	22	TRUE	TRUE	TRUE	TRUE	TRUE	OG14733_0
OG9572_0	1053265	0.254545	5.6	22	TRUE	TRUE	TRUE	FALSE	TRUE	hsd3b7
OG6910_0	1050613	0.254167	6.1	24	TRUE	TRUE	TRUE	TRUE	TRUE	mei1
OG14889_0	1050717	0.254167	6.1	24	TRUE	TRUE	TRUE	TRUE	TRUE	OG14889_0
OG13905_0	1051807	0.254167	6.1	24	TRUE	TRUE	TRUE	TRUE	TRUE	paplnb
OG12220_0	1051902	0.254167	6.1	24	TRUE	TRUE	FALSE	TRUE	TRUE	sostdc1a
OG6498_0	1052461	0.254167	6.1	24	TRUE	TRUE	TRUE	TRUE	TRUE	rrp8
OG14901_0	1201973	0.254167	6.1	24	FALSE	TRUE	FALSE	TRUE	TRUE	dnajb6b
OG11371_0	1201977	0.254167	6.1	24	FALSE	TRUE	TRUE	TRUE	TRUE	dalrd3
OG2250_0	1053146	0.254054	9.4	37	TRUE	TRUE	TRUE	TRUE	TRUE	cngb1
OG5034_0	1050456	0.253846	6.6	26	TRUE	TRUE	TRUE	TRUE	TRUE	samd8
OG2532_0	1050709	0.253846	6.6	26	TRUE	TRUE	TRUE	TRUE	TRUE	eftud2
OG2232_0	1051078	0.253846	3.3	13	TRUE	TRUE	TRUE	TRUE	TRUE	antxr1c
OG16297_0	1051668	0.253846	3.3	13	TRUE	TRUE	TRUE	TRUE	TRUE	OG16297_0
OG4246_0	1052153	0.253846	3.3	13	TRUE	TRUE	TRUE	TRUE	TRUE	ubtf
OG10207_0	1052237	0.253846	6.6	26	TRUE	TRUE	TRUE	TRUE	TRUE	nelfb
OG3702_0	1201959	0.253846	6.6	26	FALSE	TRUE	TRUE	TRUE	TRUE	si:ch211-256e16.3
OG14464_0	1051763	0.253571	7.1	28	TRUE	TRUE	TRUE	TRUE	TRUE	elane
OG8696_0	1201979	0.253571	7.1	28	FALSE	TRUE	TRUE	TRUE	TRUE	gmppb
OG13449_0	1050261	0.253333	3.8	15	TRUE	TRUE	TRUE	TRUE	TRUE	q6uam9_tetng
OG8246_0	1050303	0.253333	3.8	15	TRUE	TRUE	TRUE	TRUE	TRUE	akip1
OG16007_0	1051683	0.253333	7.6	30	TRUE	TRUE	TRUE	TRUE	TRUE	OG16007_0
OG4649_0	1050458	0.253125	8.1	32	TRUE	TRUE	TRUE	TRUE	TRUE	pgm2l1
OG6166_0	1053111	0.253125	8.1	32	TRUE	TRUE	TRUE	TRUE	TRUE	cr812472.2
OG8971_0	1051027	0.252632	4.8	19	TRUE	FALSE	TRUE	TRUE	TRUE	vti1a
OG8856_0	1051231	0.252632	4.8	19	TRUE	FALSE	TRUE	TRUE	TRUE	pes
OG5800_0	1052079	0.252632	4.8	19	TRUE	TRUE	TRUE	TRUE	TRUE	tnni1d
OG7707_0	1052737	0.252632	4.8	19	TRUE	TRUE	TRUE	TRUE	TRUE	tmed7
OG14283_0	1053821	0.252632	4.8	19	TRUE	TRUE	TRUE	TRUE	FALSE	armc5
OG6693_0	1201906	0.252632	4.8	19	FALSE	TRUE	TRUE	TRUE	TRUE	acadsb
OG7869_0	1051039	0.252381	5.3	21	TRUE	TRUE	TRUE	TRUE	TRUE	pms2
OG14948_0	1051093	0.252381	5.3	21	TRUE	TRUE	FALSE	TRUE	TRUE	sharpin
OG6818_0	1051381	0.252381	5.3	21	TRUE	TRUE	TRUE	FALSE	TRUE	dcun1d2b
OG1634_0	1201942	0.252381	5.3	21	FALSE	TRUE	TRUE	TRUE	TRUE	slc27a2
OG14266_0	1050087	0.252174	5.8	23	TRUE	TRUE	TRUE	TRUE	TRUE	sprn
OG13566_0	1050322	0.252174	5.8	23	TRUE	TRUE	TRUE	TRUE	TRUE	hadhb
OG8987_0	1050398	0.252174	5.8	23	TRUE	TRUE	TRUE	FALSE	TRUE	rprd1b
OG15528_0	1051708	0.252174	5.8	23	TRUE	FALSE	FALSE	TRUE	TRUE	znf518b
OG10283_0	1056672	0.252174	11.6	46	TRUE	TRUE	TRUE	TRUE	TRUE	nup85
OG13322_0	1050323	0.252	6.3	25	TRUE	TRUE	TRUE	TRUE	TRUE	ifi30
OG9520_0	1050387	0.252	6.3	25	TRUE	TRUE	TRUE	TRUE	TRUE	q4rfk7_tetng
OG9542_0	1050566	0.252	6.3	25	TRUE	TRUE	TRUE	TRUE	FALSE	slbp
OG15241_0	1051724	0.252	6.3	25	TRUE	TRUE	TRUE	TRUE	TRUE	rassf7
OG14095_0	1053831	0.252	6.3	25	TRUE	TRUE	TRUE	TRUE	FALSE	OG14095_0
OG12056_0	1055417	0.252	6.3	25	TRUE	TRUE	TRUE	TRUE	TRUE	cep57l1
OG1311_0	1053880	0.251867	1537.9	6106	TRUE	TRUE	TRUE	TRUE	TRUE	satb1
OG2218_0	1051632	0.251852	6.8	27	TRUE	TRUE	TRUE	TRUE	TRUE	wdr20a
OG14966_0	1052918	0.251852	6.8	27	TRUE	TRUE	TRUE	TRUE	TRUE	OG14966_0
OG12899_0	1052968	0.251852	6.8	27	TRUE	TRUE	TRUE	TRUE	TRUE	ccdc30
OG12271_0	1052977	0.251852	6.8	27	TRUE	TRUE	TRUE	TRUE	FALSE	alpk1
OG3608_0	1053611	0.251852	6.8	27	TRUE	TRUE	TRUE	TRUE	TRUE	cyp1c2
OG2253_0	1053682	0.251852	6.8	27	TRUE	TRUE	TRUE	TRUE	FALSE	adam23a
OG14920_0	1055270	0.251613	7.8	31	TRUE	TRUE	TRUE	TRUE	TRUE	hes6
OG3466_0	1055024	0.251429	8.8	35	TRUE	TRUE	TRUE	TRUE	TRUE	abcd2
OG10274_0	1055707	0.251429	8.8	35	TRUE	TRUE	TRUE	TRUE	TRUE	tbl3
OG6507_0	1054707	0.251282	9.8	39	TRUE	TRUE	TRUE	FALSE	TRUE	cox20
OG14004_0	1050066	0.25	0.5	2	TRUE	TRUE	FALSE	FALSE	TRUE	pelo
OG15948_0	1050073	0.25	5.5	22	TRUE	TRUE	TRUE	TRUE	TRUE	OG15948_0
OG15068_0	1050131	0.25	7.5	30	TRUE	TRUE	TRUE	TRUE	TRUE	si:ch211-195o20.7
OG8508_0	1050146	0.25	4.5	18	TRUE	TRUE	FALSE	TRUE	TRUE	tmem245
OG11029_0	1050275	0.25	0.5	2	TRUE	FALSE	TRUE	FALSE	TRUE	snrpa
OG10579_0	1050279	0.25	0.5	2	TRUE	TRUE	TRUE	FALSE	TRUE	sirt1
OG8578_0	1050302	0.25	2	8	TRUE	FALSE	TRUE	TRUE	TRUE	gnl3
OG8904_0	1050399	0.25	3.5	14	TRUE	TRUE	TRUE	TRUE	TRUE	gucd1
OG8829_0	1050400	0.25	3.5	14	TRUE	TRUE	TRUE	TRUE	TRUE	ints12
OG8397_0	1050410	0.25	3	12	TRUE	TRUE	TRUE	TRUE	TRUE	casp3a
OG15264_0	1050496	0.25	3.5	14	TRUE	TRUE	TRUE	TRUE	TRUE	OG15264_0
OG15212_0	1050498	0.25	1.5	6	TRUE	TRUE	TRUE	FALSE	TRUE	chchd5
OG1309_0	1050522	0.25	5	20	TRUE	TRUE	TRUE	TRUE	TRUE	pias2
OG12322_0	1050530	0.25	3.5	14	TRUE	TRUE	TRUE	TRUE	TRUE	gskip
OG11395_0	1050541	0.25	1.5	6	TRUE	TRUE	TRUE	TRUE	TRUE	gcc1
OG11015_0	1050553	0.25	0.5	2	TRUE	TRUE	FALSE	FALSE	TRUE	trappc6bl
OG10589_0	1050557	0.25	6	24	TRUE	TRUE	FALSE	TRUE	TRUE	siae
OG9530_0	1050567	0.25	1	4	TRUE	TRUE	FALSE	TRUE	TRUE	zgc:77739
OG4470_0	1050704	0.25	5.5	22	TRUE	TRUE	TRUE	TRUE	FALSE	bcl6ab
OG16251_0	1050785	0.25	6	24	TRUE	TRUE	TRUE	TRUE	TRUE	OG16251_0
OG12019_0	1050791	0.25	2	8	TRUE	TRUE	FALSE	TRUE	TRUE	hmces
OG785_0	1050811	0.25	6.5	26	TRUE	TRUE	TRUE	TRUE	TRUE	lrrc8ab
OG15401_0	1051090	0.25	3	12	TRUE	TRUE	TRUE	TRUE	TRUE	rnf115
OG8575_0	1051252	0.25	6.5	26	TRUE	TRUE	TRUE	TRUE	TRUE	pusl1
OG666_0	1051390	0.25	5.5	22	TRUE	TRUE	TRUE	TRUE	TRUE	dock1
OG4605_0	1051491	0.25	2	8	TRUE	FALSE	TRUE	TRUE	TRUE	malt2
OG15202_0	1051729	0.25	7.5	30	TRUE	TRUE	TRUE	TRUE	TRUE	tmem198b
OG1516_0	1051734	0.25	6.5	26	TRUE	TRUE	TRUE	TRUE	TRUE	rapgef3
OG1420_0	1051785	0.25	6	24	TRUE	TRUE	TRUE	TRUE	TRUE	arhgap42a
OG12228_0	1051901	0.25	6	24	TRUE	TRUE	TRUE	TRUE	TRUE	mpzl1l
OG9703_0	1052489	0.25	6	24	TRUE	TRUE	TRUE	TRUE	TRUE	naif1
OG14296_0	1052630	0.25	7	28	TRUE	TRUE	TRUE	TRUE	TRUE	qpct
OG8760_0	1053078	0.25	11	44	TRUE	TRUE	TRUE	TRUE	TRUE	nsun4
OG1571_0	1053156	0.25	6.5	26	TRUE	TRUE	TRUE	TRUE	TRUE	tbc1d9
OG6396_0	1053456	0.25	8	32	TRUE	TRUE	TRUE	TRUE	FALSE	cu639469.1
OG3837_0	1053600	0.25	6.5	26	TRUE	TRUE	TRUE	FALSE	TRUE	frmpd1_(2_of_2)
OG1649_0	1053716	0.25	2.5	10	TRUE	TRUE	TRUE	TRUE	TRUE	hnrnpd
OG15270_0	1053774	0.25	6	24	TRUE	TRUE	TRUE	TRUE	TRUE	OG15270_0
OG13858_0	1053845	0.25	4	16	TRUE	TRUE	TRUE	TRUE	TRUE	cu652893.1
OG10478_0	1055663	0.25	3	12	TRUE	TRUE	TRUE	TRUE	TRUE	rnf169
OG12561_0	1201882	0.25	1	4	FALSE	TRUE	TRUE	TRUE	TRUE	mbd4
OG8096_0	1201900	0.25	1.5	6	FALSE	FALSE	TRUE	TRUE	TRUE	map2k7
OG14235_0	1201911	0.25	0.5	2	FALSE	FALSE	TRUE	TRUE	TRUE	acin1
OG12298_0	1201915	0.25	0.5	2	FALSE	TRUE	FALSE	TRUE	FALSE	c19orf70
OG8750_0	1201926	0.25	0.5	2	FALSE	TRUE	FALSE	TRUE	TRUE	bloc1s6
OG6014_0	1201994	0.25	1	4	FALSE	TRUE	TRUE	TRUE	TRUE	arpc4l
OG15505_0	1231328	0.25	0.5	2	FALSE	TRUE	TRUE	FALSE	FALSE	OG15505_0
OG14622_0	1231332	0.25	1	4	FALSE	TRUE	TRUE	FALSE	TRUE	si:ch73-382f3.1
OG7338_0	1231342	0.25	3.5	14	FALSE	TRUE	TRUE	FALSE	FALSE	uba5
OG9127_0	1248981	0.25	0.5	2	FALSE	TRUE	FALSE	FALSE	TRUE	atp13a1
OG4945_0	1248991	0.25	11	44	FALSE	TRUE	FALSE	FALSE	TRUE	fam69aa
OG2114_0	1055179	0.24898	12.2	49	TRUE	TRUE	TRUE	TRUE	TRUE	pten
OG3822_0	1056262	0.24898	12.2	49	TRUE	TRUE	TRUE	TRUE	TRUE	camta1b
OG10607_0	1055643	0.248837	10.7	43	TRUE	TRUE	TRUE	FALSE	TRUE	mfsd12a
OG6560_0	1201928	0.248718	9.7	39	FALSE	TRUE	TRUE	TRUE	TRUE	nuak1b
OG1403_0	1050868	0.248649	9.2	37	TRUE	TRUE	TRUE	TRUE	TRUE	mpp2b
OG6009_0	1050856	0.248387	7.7	31	TRUE	TRUE	TRUE	TRUE	TRUE	si:ch73-199g24.2
OG7092_0	1053414	0.248387	7.7	31	TRUE	TRUE	TRUE	FALSE	TRUE	epn3b
OG10525_0	1052031	0.248276	7.2	29	TRUE	TRUE	TRUE	TRUE	TRUE	zgc:171971
OG166_0	1052393	0.248276	7.2	29	TRUE	TRUE	TRUE	TRUE	TRUE	plxnb1b
OG8687_0	1201980	0.248276	7.2	29	FALSE	FALSE	FALSE	TRUE	TRUE	rcl1
OG11794_0	1050538	0.248148	6.7	27	TRUE	TRUE	TRUE	TRUE	TRUE	si:ch211-162e15.3
OG8188_0	1051034	0.248148	6.7	27	TRUE	TRUE	TRUE	TRUE	TRUE	vps28
OG4959_0	1051467	0.248148	6.7	27	TRUE	TRUE	TRUE	TRUE	TRUE	gys2
OG4306_0	1051512	0.248148	6.7	27	TRUE	TRUE	TRUE	TRUE	TRUE	chrm3b
OG3556_0	1051559	0.248148	6.7	27	TRUE	TRUE	TRUE	TRUE	FALSE	si:dkey-183c16.7
OG7455_0	1052251	0.248148	6.7	27	TRUE	TRUE	TRUE	TRUE	TRUE	fam83g
OG6946_0	1052757	0.248148	6.7	27	TRUE	TRUE	TRUE	TRUE	TRUE	mef2b
OG12508_0	1051887	0.248	6.2	25	TRUE	TRUE	TRUE	TRUE	FALSE	c11orf67
OG11148_0	1051986	0.248	6.2	25	TRUE	TRUE	TRUE	TRUE	TRUE	socs9
OG5640_0	1053485	0.248	6.2	25	TRUE	TRUE	TRUE	TRUE	TRUE	zgc:172049
OG15605_0	1053754	0.248	6.2	25	TRUE	TRUE	TRUE	TRUE	TRUE	ccdc105
OG3728_0	1051549	0.247826	5.7	23	TRUE	TRUE	TRUE	TRUE	TRUE	htr7c
OG15257_0	1051722	0.247826	5.7	23	TRUE	FALSE	TRUE	TRUE	FALSE	zgc:92664
OG13815_0	1051815	0.247826	5.7	23	TRUE	TRUE	TRUE	TRUE	FALSE	commd1
OG13233_0	1053876	0.247826	5.7	23	TRUE	TRUE	TRUE	FALSE	TRUE	impa1
OG11126_0	1050547	0.247619	5.2	21	TRUE	TRUE	TRUE	TRUE	TRUE	rmi1
OG15077_0	1050867	0.247619	5.2	21	TRUE	TRUE	TRUE	TRUE	TRUE	dab1b
OG15484_0	1052286	0.247619	5.2	21	TRUE	TRUE	TRUE	TRUE	TRUE	OG15484_0
OG4735_0	1053540	0.247619	5.2	21	TRUE	TRUE	TRUE	TRUE	TRUE	tapt1a
OG9857_0	1050676	0.247368	4.7	19	TRUE	TRUE	FALSE	TRUE	TRUE	pex16
OG5758_0	1051431	0.247368	9.4	38	TRUE	TRUE	TRUE	TRUE	TRUE	nt5e
OG10786_0	1052010	0.247368	4.7	19	TRUE	TRUE	FALSE	TRUE	TRUE	pmpca
OG9735_0	1050337	0.247222	8.9	36	TRUE	TRUE	TRUE	TRUE	TRUE	enosf1
OG9657_0	1050605	0.247059	12.6	51	TRUE	FALSE	TRUE	TRUE	TRUE	selenbp1
OG12259_0	1051900	0.247059	4.2	17	TRUE	TRUE	TRUE	TRUE	TRUE	si:dkey-190g11.3
OG10374_0	1052046	0.247059	4.2	17	TRUE	TRUE	TRUE	TRUE	TRUE	znf142
OG11812_0	1052210	0.247059	8.4	34	TRUE	TRUE	TRUE	TRUE	TRUE	epm2a
OG16343_0	1053722	0.246939	12.1	49	TRUE	TRUE	TRUE	TRUE	TRUE	scml4
OG13399_0	1051845	0.246875	7.9	32	TRUE	TRUE	TRUE	TRUE	TRUE	cdhr5
OG13174_0	1052481	0.246875	7.9	32	TRUE	TRUE	TRUE	FALSE	TRUE	rbp7b
OG10517_0	1053231	0.246875	7.9	32	TRUE	TRUE	TRUE	TRUE	TRUE	epor
OG11734_0	1050668	0.246667	3.7	15	TRUE	TRUE	FALSE	TRUE	TRUE	chst7
OG6928_0	1053423	0.246667	3.7	15	TRUE	FALSE	TRUE	FALSE	FALSE	mbd5
OG3866_0	1053598	0.246667	7.4	30	TRUE	TRUE	TRUE	TRUE	TRUE	cdc42bpb
OG11673_0	1053957	0.246667	7.4	30	TRUE	TRUE	TRUE	TRUE	TRUE	lgals8
OG9946_0	1055834	0.246512	10.6	43	TRUE	FALSE	TRUE	TRUE	TRUE	ddx10
OG11979_0	1051914	0.246429	6.9	28	TRUE	TRUE	TRUE	TRUE	TRUE	fgfr1op
OG6194_0	1054728	0.246171	996.5	4048	TRUE	TRUE	TRUE	TRUE	TRUE	smarca5
OG15099_0	1050109	0.246154	6.4	26	TRUE	TRUE	TRUE	TRUE	TRUE	tnnt2b
OG14341_0	1050185	0.246154	3.2	13	TRUE	TRUE	TRUE	TRUE	FALSE	ccdc106a
OG16373_0	1051665	0.246154	6.4	26	TRUE	TRUE	TRUE	TRUE	TRUE	OG16373_0
OG15925_0	1053745	0.246154	6.4	26	TRUE	TRUE	TRUE	TRUE	TRUE	ppp1r3cb
OG3629_0	1055007	0.246154	9.6	39	TRUE	TRUE	FALSE	TRUE	TRUE	dpy19l3
OG11430_0	1201939	0.246154	3.2	13	FALSE	TRUE	TRUE	TRUE	TRUE	golt1ba
OG15955_0	1050488	0.245833	5.9	24	TRUE	TRUE	TRUE	TRUE	TRUE	si:dkey-284p5.3
OG2355_0	1051622	0.245833	5.9	24	TRUE	TRUE	TRUE	TRUE	TRUE	tap1
OG10481_0	1052038	0.245833	5.9	24	TRUE	TRUE	TRUE	TRUE	TRUE	cog4
OG10438_0	1053033	0.245833	5.9	24	TRUE	TRUE	TRUE	TRUE	TRUE	aadat
OG9555_0	1051189	0.245714	8.6	35	TRUE	TRUE	TRUE	FALSE	TRUE	setd6
OG4846_0	1050778	0.245455	2.7	11	TRUE	TRUE	FALSE	FALSE	TRUE	OG4846_0
OG10437_0	1051007	0.245455	2.7	11	TRUE	TRUE	TRUE	TRUE	TRUE	ino80b
OG6508_0	1201958	0.245455	2.7	11	FALSE	TRUE	TRUE	TRUE	TRUE	actr1
OG3653_0	1201971	0.245455	8.1	33	FALSE	TRUE	TRUE	TRUE	TRUE	micu3
OG6150_0	1050137	0.245161	7.6	31	TRUE	TRUE	TRUE	TRUE	TRUE	cmtr1
OG2035_0	1050746	0.245161	7.6	31	TRUE	TRUE	TRUE	TRUE	TRUE	cyp3a65
OG2367_0	1052538	0.245161	7.6	31	TRUE	FALSE	TRUE	TRUE	TRUE	OG2367_0
OG14335_0	1053810	0.245161	7.6	31	TRUE	TRUE	TRUE	TRUE	TRUE	rbfox1l
OG8721_0	1054375	0.245161	7.6	31	TRUE	TRUE	TRUE	TRUE	TRUE	ripk2
OG11068_0	1050549	0.245	4.9	20	TRUE	TRUE	TRUE	TRUE	TRUE	ptrhd1
OG10610_0	1051124	0.245	4.9	20	TRUE	TRUE	TRUE	TRUE	TRUE	crp1
OG16269_0	1053726	0.245	4.9	20	TRUE	TRUE	TRUE	TRUE	FALSE	OG16269_0
OG10406_0	1054056	0.245	9.8	40	TRUE	TRUE	TRUE	TRUE	TRUE	enoph1
OG6828_0	1054673	0.245	9.8	40	TRUE	TRUE	FALSE	TRUE	TRUE	bcl7bb
OG12767_0	1201937	0.245	4.9	20	FALSE	TRUE	FALSE	TRUE	TRUE	mrpl54
OG12614_0	1051879	0.244828	7.1	29	TRUE	TRUE	TRUE	TRUE	TRUE	tnfsf11
OG11986_0	1052983	0.244828	7.1	29	TRUE	TRUE	TRUE	TRUE	FALSE	cish
OG8382_0	1055974	0.244681	11.5	47	TRUE	TRUE	TRUE	TRUE	TRUE	nsmaf
OG10107_0	1201992	0.244681	11.5	47	FALSE	TRUE	TRUE	TRUE	TRUE	cox18
OG5053_0	1054800	0.244564	1480.1	6052	TRUE	TRUE	TRUE	TRUE	TRUE	gata2
OG14772_0	1050065	0.244444	2.2	9	TRUE	TRUE	TRUE	TRUE	TRUE	dok3
OG15153_0	1050315	0.244444	4.4	18	TRUE	TRUE	TRUE	TRUE	TRUE	cbx6a
OG12489_0	1050324	0.244444	4.4	18	TRUE	TRUE	TRUE	TRUE	TRUE	si:dkey-12e7.4
OG8183_0	1050416	0.244444	4.4	18	TRUE	TRUE	FALSE	TRUE	TRUE	otud6b
OG4181_0	1050589	0.244444	4.4	18	TRUE	TRUE	TRUE	TRUE	TRUE	nf2a
OG3418_0	1051064	0.244444	6.6	27	TRUE	TRUE	TRUE	TRUE	TRUE	arhgap22
OG16065_0	1051085	0.244444	4.4	18	TRUE	TRUE	TRUE	TRUE	TRUE	wu:fe05a04
OG8853_0	1051232	0.244444	2.2	9	TRUE	TRUE	TRUE	FALSE	TRUE	srrd
OG8072_0	1051289	0.244444	4.4	18	TRUE	TRUE	FALSE	TRUE	TRUE	rpl7a
OG7766_0	1051320	0.244444	6.6	27	TRUE	TRUE	TRUE	TRUE	TRUE	aspa
OG3632_0	1051555	0.244444	6.6	27	TRUE	TRUE	TRUE	TRUE	TRUE	dpp4
OG175_0	1051654	0.244444	6.6	27	TRUE	TRUE	TRUE	TRUE	FALSE	lrp8
OG15576_0	1051702	0.244444	4.4	18	TRUE	TRUE	TRUE	TRUE	TRUE	fgf1_(1_of_2)
OG11381_0	1051966	0.244444	6.6	27	TRUE	TRUE	TRUE	TRUE	TRUE	hypk
OG15625_0	1052512	0.244444	6.6	27	TRUE	TRUE	TRUE	TRUE	TRUE	rcvrn2
OG11838_0	1053193	0.244444	2.2	9	TRUE	TRUE	TRUE	TRUE	TRUE	snx17
OG11592_0	1053962	0.244444	6.6	27	TRUE	TRUE	TRUE	TRUE	FALSE	zgc:66447
OG6608_0	1054697	0.244444	4.4	18	TRUE	TRUE	TRUE	TRUE	FALSE	dixdc1a
OG2610_0	1055124	0.244118	8.3	34	TRUE	TRUE	TRUE	TRUE	TRUE	si:ch211-200p22.4
OG9001_0	1050069	0.244	6.1	25	TRUE	TRUE	TRUE	TRUE	TRUE	cep63
OG10082_0	1050285	0.244	6.1	25	TRUE	TRUE	TRUE	TRUE	TRUE	zbtb37
OG5027_0	1051463	0.244	6.1	25	TRUE	TRUE	TRUE	TRUE	TRUE	cpsf3
OG4839_0	1052805	0.244	6.1	25	TRUE	TRUE	TRUE	TRUE	TRUE	capza1a
OG786_0	1050424	0.24375	3.9	16	TRUE	TRUE	TRUE	TRUE	TRUE	lrrc8aa
OG9966_0	1051158	0.24375	3.9	16	TRUE	FALSE	FALSE	TRUE	TRUE	tk2
OG10536_0	1201990	0.24375	7.8	32	FALSE	TRUE	TRUE	TRUE	TRUE	ankfy1
OG2328_0	1050203	0.243478	5.6	23	TRUE	TRUE	TRUE	TRUE	TRUE	dnm1l_(1_of_2)
OG6152_0	1050236	0.243478	5.6	23	TRUE	TRUE	TRUE	TRUE	TRUE	ccdc115
OG11224_0	1050273	0.243478	5.6	23	TRUE	TRUE	FALSE	TRUE	TRUE	tmbim4
OG3705_0	1051063	0.243478	5.6	23	TRUE	TRUE	TRUE	TRUE	TRUE	il4i1
OG9850_0	1055839	0.243478	11.2	46	TRUE	TRUE	TRUE	TRUE	TRUE	wdr18
OG9897_0	1050378	0.243333	7.3	30	TRUE	TRUE	TRUE	TRUE	TRUE	map4_(2_of_2)
OG14067_0	1053174	0.243333	7.3	30	TRUE	TRUE	TRUE	TRUE	TRUE	mvp
OG1292_0	1053890	0.243333	7.3	30	TRUE	TRUE	TRUE	TRUE	TRUE	col4a2
OG13955_0	1201943	0.243333	7.3	30	FALSE	TRUE	TRUE	TRUE	TRUE	rpp25l
OG12376_0	1050263	0.242857	1.7	7	TRUE	TRUE	TRUE	TRUE	TRUE	OG12376_0
OG3044_0	1050311	0.242857	6.8	28	TRUE	TRUE	TRUE	TRUE	TRUE	polr2b
OG12030_0	1050329	0.242857	6.8	28	TRUE	TRUE	TRUE	TRUE	TRUE	si:ch211-132b12.8
OG10030_0	1050673	0.242857	5.1	21	TRUE	TRUE	TRUE	TRUE	TRUE	acp2
OG9082_0	1050681	0.242857	1.7	7	TRUE	TRUE	TRUE	TRUE	TRUE	ndufa8
OG6506_0	1050692	0.242857	5.1	21	TRUE	TRUE	TRUE	TRUE	TRUE	supt6h
OG3950_0	1050706	0.242857	5.1	21	TRUE	TRUE	TRUE	TRUE	TRUE	mboat1
OG8809_0	1050966	0.242857	3.4	14	TRUE	TRUE	TRUE	TRUE	TRUE	zgc:153901
OG5430_0	1051439	0.242857	6.8	28	TRUE	TRUE	TRUE	TRUE	TRUE	avpr1aa
OG11542_0	1051950	0.242857	8.5	35	TRUE	TRUE	TRUE	TRUE	TRUE	igbp1
OG11282_0	1053055	0.242857	6.8	28	TRUE	TRUE	TRUE	TRUE	TRUE	rdh14b
OG11991_0	1053192	0.242857	6.8	28	TRUE	FALSE	TRUE	TRUE	TRUE	fam58a
OG4106_0	1054948	0.242857	6.8	28	TRUE	TRUE	TRUE	TRUE	TRUE	hdlbpa
OG12325_0	1055406	0.242857	5.1	21	TRUE	TRUE	TRUE	TRUE	TRUE	ttll5
OG8196_0	1201903	0.242857	1.7	7	FALSE	FALSE	FALSE	TRUE	TRUE	tdp2_(1_of_2)
OG15117_0	1201933	0.242857	1.7	7	FALSE	TRUE	FALSE	TRUE	TRUE	OG15117_0
OG4387_0	1201964	0.242857	6.8	28	FALSE	TRUE	TRUE	TRUE	TRUE	lmbrd2b
OG10353_0	1201991	0.242857	5.1	21	FALSE	TRUE	TRUE	TRUE	TRUE	rpp30
OG10326_0	1052052	0.2425	9.7	40	TRUE	TRUE	TRUE	TRUE	TRUE	wnt10b
OG9500_0	1052281	0.2425	9.7	40	TRUE	TRUE	TRUE	TRUE	TRUE	mrpl19
OG7500_0	1054107	0.2425	9.7	40	TRUE	TRUE	TRUE	TRUE	TRUE	tex9
OG10466_0	1052041	0.242424	8	33	TRUE	TRUE	TRUE	TRUE	TRUE	yap1
OG5599_0	1052135	0.242424	8	33	TRUE	TRUE	TRUE	TRUE	TRUE	maats1
OG11790_0	1050269	0.242308	6.3	26	TRUE	TRUE	TRUE	TRUE	TRUE	cdipt
OG5234_0	1050815	0.242308	6.3	26	TRUE	TRUE	TRUE	TRUE	TRUE	orc2
OG16382_0	1051662	0.242308	6.3	26	TRUE	TRUE	TRUE	TRUE	TRUE	OG16382_0
OG11714_0	1051931	0.242308	6.3	26	TRUE	TRUE	TRUE	TRUE	TRUE	es1
OG11063_0	1051992	0.242308	6.3	26	TRUE	TRUE	TRUE	TRUE	TRUE	cecr2
OG10134_0	1052069	0.242308	6.3	26	TRUE	TRUE	TRUE	TRUE	TRUE	ccdc84
OG9061_0	1052698	0.242308	6.3	26	TRUE	TRUE	TRUE	TRUE	TRUE	kbtbd4
OG7397_0	1052744	0.242308	6.3	26	TRUE	TRUE	TRUE	TRUE	TRUE	myl13
OG4747_0	1052808	0.242308	6.3	26	TRUE	TRUE	TRUE	TRUE	FALSE	usp2a
OG8785_0	1053312	0.242308	6.3	26	TRUE	TRUE	TRUE	TRUE	TRUE	dcun1d3
OG7757_0	1054552	0.242308	6.3	26	TRUE	TRUE	TRUE	TRUE	TRUE	wrap73
OG11345_0	1201987	0.242308	6.3	26	FALSE	TRUE	FALSE	TRUE	TRUE	exosc5
OG14279_0	1050151	0.242105	4.6	19	TRUE	TRUE	TRUE	TRUE	TRUE	nucb1
OG8702_0	1050402	0.242105	4.6	19	TRUE	TRUE	TRUE	TRUE	TRUE	zgc:77375
OG9642_0	1051139	0.242105	4.6	19	TRUE	TRUE	TRUE	TRUE	TRUE	lrch2
OG6511_0	1053449	0.242105	9.2	38	TRUE	TRUE	TRUE	TRUE	TRUE	adam28
OG781_0	1051315	0.241935	7.5	31	TRUE	TRUE	TRUE	TRUE	TRUE	lrrc8da
OG7588_0	1053386	0.241935	7.5	31	TRUE	TRUE	TRUE	TRUE	TRUE	mtfp1
OG5311_0	1053503	0.241935	7.5	31	TRUE	TRUE	TRUE	TRUE	TRUE	pbxip1a
OG10382_0	1054057	0.241935	7.5	31	TRUE	TRUE	TRUE	TRUE	TRUE	tmx2b
OG10352_0	1201962	0.241935	7.5	31	FALSE	TRUE	TRUE	TRUE	TRUE	nudt13
OG14286_0	1050508	0.241667	2.9	12	TRUE	TRUE	TRUE	TRUE	TRUE	zgc:153733
OG13542_0	1050517	0.241667	5.8	24	TRUE	TRUE	TRUE	TRUE	TRUE	fam110a_(2_of_2)
OG5222_0	1050653	0.241667	2.9	12	TRUE	FALSE	TRUE	TRUE	TRUE	ift80
OG219_0	1050657	0.241667	2.9	12	TRUE	TRUE	TRUE	TRUE	TRUE	capn3b
OG16081_0	1050863	0.241667	5.8	24	TRUE	TRUE	TRUE	TRUE	TRUE	OG16081_0
OG4373_0	1052364	0.241667	5.8	24	TRUE	TRUE	TRUE	TRUE	TRUE	gdpd4b
OG6333_0	1053108	0.241667	5.8	24	TRUE	TRUE	FALSE	TRUE	TRUE	kiaa1731
OG1138_0	1053973	0.241667	5.8	24	TRUE	TRUE	TRUE	TRUE	FALSE	lamb1a
OG8264_0	1054457	0.241667	8.7	36	TRUE	TRUE	FALSE	TRUE	TRUE	slc25a47a
OG11069_0	1055567	0.241667	8.7	36	TRUE	FALSE	TRUE	TRUE	TRUE	si:ch73-111k22.2
OG4301_0	1050461	0.241379	7	29	TRUE	TRUE	TRUE	TRUE	TRUE	gpr155b
OG16142_0	1050861	0.241379	7	29	TRUE	TRUE	TRUE	TRUE	TRUE	OG16142_0
OG9718_0	1053064	0.241379	7	29	TRUE	TRUE	TRUE	TRUE	TRUE	hip1ra
OG7369_0	1053400	0.241379	7	29	TRUE	TRUE	TRUE	TRUE	FALSE	cr293515.1
OG15952_0	1053742	0.241379	7	29	TRUE	TRUE	TRUE	TRUE	TRUE	dachd
OG16305_0	1055223	0.241379	7	29	TRUE	TRUE	TRUE	TRUE	TRUE	rnps1
OG12060_0	1050105	0.241176	4.1	17	TRUE	TRUE	TRUE	TRUE	TRUE	arf5
OG16050_0	1050172	0.241176	4.1	17	TRUE	TRUE	TRUE	TRUE	TRUE	ddb_g0267958
OG12745_0	1050732	0.241176	4.1	17	TRUE	TRUE	TRUE	TRUE	TRUE	vwde
OG1294_0	1051865	0.241176	4.1	17	TRUE	TRUE	TRUE	TRUE	TRUE	col4a1
OG11249_0	1052528	0.241176	4.1	17	TRUE	TRUE	FALSE	TRUE	TRUE	psen2
OG7272_0	1052751	0.241176	4.1	17	TRUE	TRUE	TRUE	TRUE	TRUE	dap1b
OG10928_0	1053016	0.241176	8.2	34	TRUE	TRUE	TRUE	TRUE	TRUE	al929464.1
OG11649_0	1056549	0.241176	8.2	34	TRUE	FALSE	TRUE	TRUE	TRUE	xpo7
OG11648_0	1056550	0.241026	9.4	39	TRUE	TRUE	TRUE	TRUE	TRUE	pbdc1
OG2609_0	1201960	0.240909	5.3	22	FALSE	TRUE	TRUE	TRUE	TRUE	ct025910.1
OG9627_0	1050192	0.240909	5.3	22	TRUE	TRUE	TRUE	TRUE	TRUE	ppme1
OG3036_0	1050656	0.240741	6.5	27	TRUE	TRUE	TRUE	FALSE	FALSE	q4rfs5_tetng
OG8975_0	1051026	0.240741	6.5	27	TRUE	TRUE	TRUE	TRUE	TRUE	nubpl
OG3599_0	1051556	0.240741	6.5	27	TRUE	TRUE	TRUE	TRUE	TRUE	brd4_(1_of_2)
OG11256_0	1051975	0.240741	6.5	27	TRUE	TRUE	TRUE	TRUE	TRUE	parpbp
OG10138_0	1052068	0.240741	6.5	27	TRUE	TRUE	TRUE	TRUE	TRUE	rnmt
OG4427_0	1053561	0.240741	6.5	27	TRUE	TRUE	TRUE	TRUE	TRUE	sstr2
OG12181_0	1053917	0.240741	6.5	27	TRUE	TRUE	TRUE	TRUE	TRUE	nfil3
OG4015_0	1056244	0.240741	6.5	27	TRUE	TRUE	FALSE	TRUE	TRUE	usp28
OG8675_0	1201920	0.240741	6.5	27	FALSE	FALSE	TRUE	TRUE	TRUE	cars2
OG14156_0	1050724	0.240625	7.7	32	TRUE	TRUE	TRUE	TRUE	TRUE	ccdc33
OG6646_0	1055781	0.240476	10.1	42	TRUE	FALSE	TRUE	TRUE	TRUE	ces3
OG11969_0	1050091	0.24	7.2	30	TRUE	TRUE	TRUE	TRUE	TRUE	dcp1b
OG14947_0	1050316	0.24	2.4	10	TRUE	TRUE	TRUE	FALSE	TRUE	cspp1
OG12387_0	1050327	0.24	4.8	20	TRUE	TRUE	TRUE	TRUE	TRUE	smpd5
OG9541_0	1050386	0.24	6	25	TRUE	TRUE	FALSE	TRUE	TRUE	hars
OG7843_0	1050425	0.24	4.8	20	TRUE	TRUE	TRUE	TRUE	TRUE	gdap2
OG12046_0	1050735	0.24	2.4	10	TRUE	TRUE	TRUE	TRUE	TRUE	malt3
OG8098_0	1050905	0.24	6	25	TRUE	TRUE	TRUE	TRUE	TRUE	stx8
OG4020_0	1051061	0.24	6	25	TRUE	TRUE	TRUE	TRUE	TRUE	paics
OG11221_0	1051117	0.24	7.2	30	TRUE	TRUE	TRUE	TRUE	TRUE	si:ch211-63o20.7
OG5394_0	1051442	0.24	6	25	TRUE	TRUE	TRUE	TRUE	TRUE	OG5394_0
OG4150_0	1051525	0.24	7.2	30	TRUE	TRUE	TRUE	TRUE	TRUE	acer3
OG14502_0	1051761	0.24	4.8	20	TRUE	TRUE	TRUE	TRUE	TRUE	ccdc172
OG12853_0	1051869	0.24	6	25	TRUE	TRUE	TRUE	TRUE	TRUE	paqr3a
OG11352_0	1051969	0.24	6	25	TRUE	TRUE	TRUE	TRUE	TRUE	nedd1
OG10726_0	1052017	0.24	6	25	TRUE	TRUE	TRUE	TRUE	TRUE	melk
OG11768_0	1052466	0.24	2.4	10	TRUE	TRUE	TRUE	TRUE	TRUE	atp6v1e1b
OG10772_0	1052484	0.24	6	25	TRUE	TRUE	TRUE	FALSE	TRUE	vwa9
OG10879_0	1053200	0.24	8.4	35	TRUE	TRUE	TRUE	TRUE	TRUE	senp7b
OG3819_0	1053601	0.24	7.2	30	TRUE	TRUE	TRUE	TRUE	FALSE	ppm1n
OG3172_0	1053635	0.24	6	25	TRUE	TRUE	TRUE	TRUE	TRUE	spen_(2_of_2)
OG10619_0	1054041	0.24	4.8	20	TRUE	TRUE	TRUE	TRUE	TRUE	vcpip1
OG5020_0	1054806	0.24	7.2	30	TRUE	TRUE	TRUE	TRUE	TRUE	tdh
OG2249_0	1055169	0.24	7.2	30	TRUE	TRUE	TRUE	TRUE	TRUE	cngb3
OG10960_0	1055595	0.24	9.6	40	TRUE	TRUE	TRUE	TRUE	TRUE	son
OG10031_0	1056690	0.24	10.8	45	TRUE	TRUE	TRUE	TRUE	TRUE	lrrc2
OG12650_0	1201895	0.24	1.2	5	FALSE	FALSE	TRUE	TRUE	FALSE	kdm1b
OG10218_0	1201897	0.24	1.2	5	FALSE	FALSE	FALSE	TRUE	TRUE	mettl26
OG9310_0	1201966	0.24	2.4	10	FALSE	TRUE	TRUE	TRUE	TRUE	ddx59
OG7607_0	1054588	0.239583	11.5	48	TRUE	TRUE	TRUE	FALSE	TRUE	cln6a
OG855_0	1051257	0.239394	7.9	33	TRUE	TRUE	TRUE	TRUE	TRUE	sptbn1_(1_of_2)
OG4754_0	1052141	0.239394	7.9	33	TRUE	TRUE	TRUE	TRUE	TRUE	ak7b
OG5013_0	1052797	0.239394	7.9	33	TRUE	TRUE	TRUE	TRUE	TRUE	si:dkey-56i24.1
OG11397_0	1055518	0.239394	7.9	33	TRUE	TRUE	TRUE	TRUE	TRUE	tnpo3
OG13561_0	1050516	0.239286	6.7	28	TRUE	TRUE	TRUE	TRUE	TRUE	eif4ebp1_(1_of_2)
OG11867_0	1051107	0.239286	6.7	28	TRUE	TRUE	TRUE	TRUE	TRUE	enkd1
OG8297_0	1051276	0.239286	6.7	28	TRUE	TRUE	TRUE	TRUE	TRUE	aldh5a1
OG9714_0	1053251	0.239286	6.7	28	TRUE	TRUE	TRUE	TRUE	TRUE	bcl7a
OG12300_0	1201938	0.239286	6.7	28	FALSE	TRUE	TRUE	TRUE	TRUE	wars2
OG13237_0	1050521	0.23913	5.5	23	TRUE	TRUE	TRUE	TRUE	TRUE	olfml2ba
OG15571_0	1051089	0.23913	5.5	23	TRUE	TRUE	TRUE	TRUE	TRUE	apnl
OG10967_0	1051119	0.23913	5.5	23	TRUE	TRUE	TRUE	TRUE	TRUE	tet2
OG3158_0	1052844	0.23913	5.5	23	TRUE	FALSE	TRUE	TRUE	TRUE	git1
OG16394_0	1053718	0.23913	5.5	23	TRUE	TRUE	TRUE	TRUE	TRUE	q4ri65_tetng
OG9349_0	1201940	0.23913	11	46	FALSE	TRUE	TRUE	TRUE	TRUE	g3bp1
OG7554_0	1050306	0.238889	4.3	18	TRUE	TRUE	TRUE	TRUE	TRUE	trappc13
OG5632_0	1050451	0.238889	4.3	18	TRUE	FALSE	TRUE	TRUE	TRUE	spg20a
OG4197_0	1051519	0.238889	4.3	18	TRUE	TRUE	TRUE	TRUE	TRUE	arfip2a
OG12888_0	1051867	0.238889	4.3	18	TRUE	TRUE	TRUE	TRUE	TRUE	palb2
OG10153_0	1052065	0.238889	4.3	18	TRUE	TRUE	TRUE	TRUE	TRUE	pak1ip1
OG7884_0	1052732	0.238889	4.3	18	TRUE	TRUE	TRUE	TRUE	TRUE	dnajc17
OG14299_0	1052926	0.238889	4.3	18	TRUE	TRUE	TRUE	TRUE	TRUE	si:ch211-198a12.6
OG10269_0	1053038	0.238889	8.6	36	TRUE	TRUE	TRUE	TRUE	TRUE	cep112
OG703_0	1051375	0.23871	7.4	31	TRUE	TRUE	TRUE	TRUE	FALSE	chl1a
OG12384_0	1052974	0.23871	7.4	31	TRUE	TRUE	TRUE	TRUE	TRUE	tescb
OG6684_0	1054685	0.23871	7.4	31	TRUE	TRUE	TRUE	TRUE	TRUE	rpz3
OG1405_0	1056456	0.238636	10.5	44	TRUE	TRUE	TRUE	TRUE	FALSE	mpp6a
OG15098_0	1201986	0.238596	13.6	57	FALSE	TRUE	TRUE	TRUE	TRUE	tnni1b
OG9122_0	1050897	0.238462	3.1	13	TRUE	TRUE	TRUE	TRUE	TRUE	qtrt1
OG8028_0	1051292	0.238462	6.2	26	TRUE	TRUE	TRUE	TRUE	TRUE	trak2
OG12856_0	1051868	0.238462	6.2	26	TRUE	TRUE	TRUE	TRUE	TRUE	si:dkeyp-69c1.7
OG8878_0	1053073	0.238462	9.3	39	TRUE	TRUE	TRUE	TRUE	TRUE	fam69c
OG3616_0	1053610	0.238462	6.2	26	TRUE	TRUE	TRUE	TRUE	TRUE	apbb2b
OG11582_0	1201945	0.238462	6.2	26	FALSE	TRUE	TRUE	TRUE	TRUE	osgep
OG6863_0	1201981	0.238462	3.1	13	FALSE	TRUE	TRUE	TRUE	TRUE	spg11
OG4763_0	1050757	0.238333	14.3	60	TRUE	TRUE	TRUE	TRUE	TRUE	spred2a
OG8646_0	1051249	0.238235	8.1	34	TRUE	TRUE	TRUE	TRUE	FALSE	cd63
OG7955_0	1051299	0.238235	8.1	34	TRUE	TRUE	TRUE	TRUE	TRUE	phox2a
OG14484_0	1050720	0.238095	5	21	TRUE	FALSE	TRUE	TRUE	TRUE	rnd3
OG6427_0	1051401	0.238095	5	21	TRUE	TRUE	TRUE	TRUE	TRUE	fp067396.1
OG10538_0	1052029	0.238095	5	21	TRUE	TRUE	TRUE	TRUE	TRUE	prkrir_(3_of_3)
OG4294_0	1053574	0.238095	5	21	TRUE	TRUE	TRUE	TRUE	TRUE	oxct1a
OG2641_0	1051608	0.237931	6.9	29	TRUE	TRUE	TRUE	TRUE	TRUE	me3
OG6012_0	1053475	0.237931	6.9	29	TRUE	TRUE	TRUE	TRUE	TRUE	p2ry2_(2_of_2)
OG3179_0	1052477	0.237778	10.7	45	TRUE	TRUE	TRUE	FALSE	TRUE	trak1
OG13656_0	1050061	0.2375	7.6	32	TRUE	TRUE	TRUE	TRUE	TRUE	saysd1
OG7570_0	1050228	0.2375	5.7	24	TRUE	TRUE	TRUE	TRUE	TRUE	wbscr22
OG3644_0	1050241	0.2375	1.9	8	TRUE	TRUE	TRUE	TRUE	TRUE	tmem87a
OG12929_0	1051103	0.2375	3.8	16	TRUE	TRUE	TRUE	TRUE	TRUE	tmem27
OG9890_0	1051163	0.2375	3.8	16	TRUE	TRUE	TRUE	TRUE	TRUE	smg8
OG5627_0	1051433	0.2375	5.7	24	TRUE	TRUE	TRUE	TRUE	TRUE	xrcc1
OG1320_0	1051852	0.2375	5.7	24	TRUE	TRUE	TRUE	TRUE	TRUE	sorcs2
OG11374_0	1051967	0.2375	5.7	24	TRUE	TRUE	TRUE	TRUE	TRUE	serinc4
OG9686_0	1052242	0.2375	5.7	24	TRUE	TRUE	TRUE	TRUE	TRUE	l2hgdh
OG6383_0	1053458	0.2375	1.9	8	TRUE	TRUE	TRUE	TRUE	TRUE	OG6383_0
OG402_0	1053589	0.2375	7.6	32	TRUE	TRUE	TRUE	TRUE	TRUE	plcl2_(2_of_2)
OG10762_0	1054026	0.2375	5.7	24	TRUE	FALSE	TRUE	FALSE	TRUE	sgce
OG8118_0	1054485	0.2375	9.5	40	TRUE	FALSE	TRUE	TRUE	TRUE	srsf9
OG7650_0	1054574	0.2375	5.7	24	TRUE	TRUE	TRUE	TRUE	TRUE	cope
OG9358_0	1201896	0.2375	1.9	8	FALSE	TRUE	TRUE	TRUE	TRUE	sdha
OG3149_0	1201908	0.2375	3.8	16	FALSE	TRUE	TRUE	TRUE	TRUE	fkbp10a
OG7871_0	1201957	0.2375	1.9	8	FALSE	FALSE	TRUE	TRUE	TRUE	atpaf2
OG5318_0	1201969	0.2375	5.7	24	FALSE	TRUE	TRUE	TRUE	TRUE	zgc:158254
OG2832_0	1053655	0.237242	1078.5	4546	TRUE	TRUE	TRUE	TRUE	TRUE	mta2
OG11692_0	1056545	0.237209	10.2	43	TRUE	TRUE	FALSE	TRUE	TRUE	agt
OG9163_0	1052692	0.237143	8.3	35	TRUE	TRUE	TRUE	TRUE	TRUE	thap1
OG8679_0	1054381	0.237143	8.3	35	TRUE	TRUE	TRUE	TRUE	TRUE	ncdn
OG4777_0	1056173	0.237143	8.3	35	TRUE	TRUE	TRUE	TRUE	TRUE	si:ch211-214j24.9
OG7759_0	1050848	0.237037	6.4	27	TRUE	TRUE	TRUE	TRUE	TRUE	tmlhe
OG9782_0	1051169	0.237037	6.4	27	TRUE	TRUE	TRUE	TRUE	TRUE	eif4e1c
OG4848_0	1051475	0.237037	6.4	27	TRUE	TRUE	TRUE	TRUE	TRUE	cnot3b
OG15393_0	1053161	0.237037	6.4	27	TRUE	TRUE	TRUE	TRUE	TRUE	sgms2
OG13827_0	1056466	0.237037	6.4	27	TRUE	FALSE	TRUE	TRUE	TRUE	rab3il1
OG2183_0	1053690	0.236957	10.9	46	TRUE	TRUE	TRUE	TRUE	TRUE	ythdf1
OG11286_0	1051973	0.236949	1398	5900	TRUE	TRUE	TRUE	TRUE	TRUE	irf3
OG12917_0	1050947	0.236842	9	38	TRUE	TRUE	TRUE	TRUE	TRUE	dhrs13a.1
OG738_0	1052745	0.236842	9	38	TRUE	TRUE	TRUE	TRUE	TRUE	cdh4
OG4876_0	1050343	0.236667	7.1	30	TRUE	TRUE	TRUE	TRUE	TRUE	plekha5_(2_of_2)
OG4473_0	1050703	0.236667	7.1	30	TRUE	TRUE	TRUE	TRUE	TRUE	apc11
OG11884_0	1050792	0.236667	7.1	30	TRUE	TRUE	TRUE	TRUE	TRUE	zgc:110329
OG7224_0	1051364	0.236667	7.1	30	TRUE	TRUE	TRUE	TRUE	TRUE	zgc:162396
OG1310_0	1053183	0.236667	7.1	30	TRUE	TRUE	TRUE	TRUE	TRUE	pias1_(1_of_2)
OG11562_0	1053965	0.236667	7.1	30	TRUE	TRUE	TRUE	TRUE	TRUE	zgc:194209
OG11116_0	1054001	0.236667	7.1	30	TRUE	TRUE	TRUE	TRUE	TRUE	mecp2
OG11691_0	1055472	0.236667	7.1	30	TRUE	FALSE	TRUE	TRUE	TRUE	tmed4
OG5885_0	1201968	0.236667	7.1	30	FALSE	TRUE	TRUE	TRUE	TRUE	sigmar1
OG10386_0	1052045	0.236585	9.7	41	TRUE	TRUE	FALSE	TRUE	TRUE	man2b2
OG4713_0	1054850	0.236585	9.7	41	TRUE	TRUE	TRUE	TRUE	TRUE	aars2
OG12803_0	1050113	0.236364	2.6	11	TRUE	TRUE	TRUE	TRUE	TRUE	agr1
OG9470_0	1051194	0.236364	5.2	22	TRUE	TRUE	TRUE	TRUE	TRUE	si:dkey-229b18.3
OG5742_0	1053481	0.236364	5.2	22	TRUE	TRUE	TRUE	TRUE	TRUE	h2afy
OG2188_0	1053689	0.236364	7.8	33	TRUE	TRUE	TRUE	TRUE	TRUE	rap1gap2b
OG16051_0	1053731	0.236364	7.8	33	TRUE	TRUE	TRUE	TRUE	TRUE	OG16051_0
OG9366_0	1054258	0.236364	10.4	44	TRUE	TRUE	TRUE	TRUE	TRUE	tatdn2
OG9149_0	1201922	0.236364	2.6	11	FALSE	TRUE	TRUE	TRUE	TRUE	ak6
OG8998_0	1201923	0.236364	5.2	22	FALSE	TRUE	TRUE	TRUE	FALSE	nme7
OG7086_0	1050208	0.236111	8.5	36	TRUE	TRUE	TRUE	TRUE	TRUE	st8sia1
OG6024_0	1050650	0.236	5.9	25	TRUE	TRUE	TRUE	TRUE	TRUE	tmbim1
OG6812_0	1051383	0.236	5.9	25	TRUE	TRUE	TRUE	TRUE	TRUE	slc35a3a
OG10657_0	1052020	0.236	5.9	25	TRUE	TRUE	TRUE	TRUE	TRUE	traip
OG15003_0	1052917	0.236	5.9	25	TRUE	FALSE	TRUE	TRUE	TRUE	hmox2a
OG12743_0	1053897	0.236	5.9	25	TRUE	TRUE	TRUE	TRUE	TRUE	ccdc71
OG2658_0	1056319	0.235897	9.2	39	TRUE	TRUE	TRUE	TRUE	TRUE	araf
OG14687_0	1050504	0.235714	3.3	14	TRUE	TRUE	TRUE	TRUE	TRUE	ap1s2_(1_of_2)
OG10835_0	1050796	0.235714	6.6	28	TRUE	TRUE	TRUE	TRUE	TRUE	gyg2
OG8659_0	1051247	0.235714	6.6	28	TRUE	TRUE	FALSE	TRUE	TRUE	sdf4
OG8503_0	1051259	0.235714	3.3	14	TRUE	TRUE	TRUE	FALSE	TRUE	rpl15
OG1602_0	1051682	0.235714	6.6	28	TRUE	TRUE	TRUE	TRUE	TRUE	btbd11a
OG8506_0	1053330	0.235714	6.6	28	TRUE	TRUE	TRUE	TRUE	TRUE	diabloa
OG11741_0	1053950	0.235714	6.6	28	TRUE	TRUE	TRUE	TRUE	TRUE	oprm1
OG15379_0	1231341	0.235714	3.3	14	FALSE	TRUE	TRUE	FALSE	TRUE	OG15379_0
OG2110_0	1050475	0.235484	7.3	31	TRUE	TRUE	TRUE	TRUE	TRUE	gls2a
OG12861_0	1050525	0.235484	7.3	31	TRUE	TRUE	TRUE	TRUE	TRUE	chchd1
OG9597_0	1050678	0.235484	7.3	31	TRUE	TRUE	TRUE	TRUE	TRUE	tmem175
OG15896_0	1052894	0.235484	7.3	31	TRUE	TRUE	TRUE	TRUE	TRUE	ednrab
OG16088_0	1053729	0.235484	7.3	31	TRUE	TRUE	TRUE	TRUE	TRUE	tbpl2
OG13439_0	1050186	0.235294	4	17	TRUE	TRUE	TRUE	TRUE	TRUE	si:dkeyp-77h1.4
OG2930_0	1050247	0.235294	4	17	TRUE	TRUE	TRUE	TRUE	TRUE	tia1
OG15927_0	1050786	0.235294	4	17	TRUE	TRUE	TRUE	TRUE	FALSE	OG15927_0
OG6151_0	1051416	0.235294	4	17	TRUE	TRUE	FALSE	FALSE	FALSE	nbas
OG5438_0	1051438	0.235294	4	17	TRUE	TRUE	TRUE	TRUE	TRUE	zgc:175222
OG13503_0	1051838	0.235294	8	34	TRUE	TRUE	TRUE	TRUE	TRUE	rtn2a
OG9655_0	1053259	0.235294	4	17	TRUE	TRUE	TRUE	TRUE	TRUE	serhl2
OG7159_0	1053411	0.235294	8	34	TRUE	TRUE	TRUE	TRUE	TRUE	tymp
OG10750_0	1054027	0.235294	8	34	TRUE	TRUE	TRUE	TRUE	TRUE	p2rx5
OG11682_0	1055473	0.235294	8	34	TRUE	TRUE	TRUE	TRUE	TRUE	c1d
OG8174_0	1201927	0.235294	4	17	FALSE	TRUE	FALSE	TRUE	TRUE	zgc:162944
OG1031_0	1052235	0.235135	8.7	37	TRUE	TRUE	TRUE	TRUE	TRUE	cep170b
OG9233_0	1051210	0.235	4.7	20	TRUE	TRUE	TRUE	TRUE	TRUE	ece2a
OG7606_0	1051335	0.235	4.7	20	TRUE	TRUE	TRUE	TRUE	TRUE	calml4a
OG9306_0	1055889	0.234884	10.1	43	TRUE	TRUE	TRUE	TRUE	TRUE	tpx2
OG3181_0	1056288	0.234884	10.1	43	TRUE	TRUE	TRUE	TRUE	TRUE	mid1
OG2678_0	1051152	0.234783	5.4	23	TRUE	TRUE	TRUE	TRUE	TRUE	hiat1a
OG693_0	1051379	0.234783	5.4	23	TRUE	TRUE	TRUE	TRUE	TRUE	ppp1caa
OG15526_0	1051709	0.234783	5.4	23	TRUE	TRUE	TRUE	TRUE	TRUE	grinab
OG8172_0	1055996	0.234783	10.8	46	TRUE	TRUE	FALSE	TRUE	TRUE	mycbp2
OG10245_0	1201948	0.234783	5.4	23	FALSE	TRUE	TRUE	TRUE	TRUE	ino80e
OG12187_0	1050531	0.234615	6.1	26	TRUE	FALSE	TRUE	TRUE	TRUE	OG12187_0
OG4458_0	1050705	0.234615	6.1	26	TRUE	TRUE	TRUE	TRUE	TRUE	vasna
OG16375_0	1051664	0.234615	6.1	26	TRUE	TRUE	TRUE	TRUE	TRUE	OG16375_0
OG12209_0	1051903	0.234615	6.1	26	TRUE	TRUE	TRUE	TRUE	TRUE	mlf1
OG9967_0	1052485	0.234615	6.1	26	TRUE	TRUE	TRUE	TRUE	TRUE	fam188b2
OG9180_0	1053284	0.234615	6.1	26	TRUE	TRUE	TRUE	TRUE	TRUE	gosr2
OG5404_0	1053500	0.234615	6.1	26	TRUE	TRUE	TRUE	TRUE	TRUE	q4sw69_tetng
OG11650_0	1052526	0.234483	6.8	29	TRUE	TRUE	TRUE	TRUE	TRUE	b3gnt9
OG14334_0	1053811	0.234483	6.8	29	TRUE	TRUE	TRUE	TRUE	TRUE	leng8
OG3746_0	1050465	0.234375	7.5	32	TRUE	TRUE	TRUE	TRUE	TRUE	jmjd1c
OG3212_0	1050599	0.234375	7.5	32	TRUE	TRUE	TRUE	TRUE	TRUE	slc13a2
OG2489_0	1051617	0.234375	7.5	32	TRUE	TRUE	TRUE	TRUE	TRUE	dido1
OG1800_0	1052188	0.234375	7.5	32	TRUE	TRUE	TRUE	TRUE	TRUE	ptprna
OG5556_0	1052352	0.234375	7.5	32	TRUE	TRUE	TRUE	TRUE	TRUE	klhl30
OG3879_0	1053595	0.234375	7.5	32	TRUE	TRUE	TRUE	TRUE	TRUE	si:dkey-91f15.8
OG15473_0	1053761	0.234375	7.5	32	TRUE	TRUE	TRUE	TRUE	TRUE	golga7
OG15227_0	1050714	0.234286	8.2	35	TRUE	TRUE	TRUE	TRUE	TRUE	si:dkeyp-72e1.6
OG9402_0	1052093	0.234211	8.9	38	TRUE	TRUE	FALSE	TRUE	TRUE	plxdc1
OG5032_0	1056160	0.234146	9.6	41	TRUE	TRUE	TRUE	TRUE	TRUE	gga1
OG1819_0	1055207	0.234091	10.3	44	TRUE	TRUE	TRUE	TRUE	TRUE	ccdc88a
OG15521_0	1050072	0.233333	4.2	18	TRUE	TRUE	TRUE	TRUE	TRUE	oip5
OG9313_0	1050074	0.233333	1.4	6	TRUE	FALSE	TRUE	TRUE	TRUE	polr2h
OG15041_0	1050082	0.233333	2.1	9	TRUE	TRUE	FALSE	FALSE	TRUE	slc39a7
OG11123_0	1050095	0.233333	1.4	6	TRUE	TRUE	TRUE	TRUE	TRUE	usp39
OG9841_0	1050144	0.233333	1.4	6	TRUE	TRUE	TRUE	TRUE	FALSE	eri2
OG13718_0	1050154	0.233333	1.4	6	TRUE	FALSE	TRUE	TRUE	TRUE	tmem242
OG10839_0	1050175	0.233333	3.5	15	TRUE	TRUE	FALSE	FALSE	TRUE	hnrnpa1b
OG8697_0	1050181	0.233333	4.2	18	TRUE	TRUE	FALSE	TRUE	TRUE	eif4enif1
OG2469_0	1050184	0.233333	1.4	6	TRUE	TRUE	TRUE	TRUE	TRUE	gpd1c
OG5010_0	1050190	0.233333	2.8	12	TRUE	FALSE	TRUE	TRUE	TRUE	phactr3b
OG8021_0	1050223	0.233333	0.7	3	TRUE	TRUE	TRUE	TRUE	FALSE	kiaa0391
OG12170_0	1050264	0.233333	0.7	3	TRUE	TRUE	FALSE	TRUE	TRUE	thap5
OG12064_0	1050328	0.233333	5.6	24	TRUE	TRUE	TRUE	TRUE	TRUE	asb12a
OG9715_0	1050384	0.233333	3.5	15	TRUE	TRUE	TRUE	TRUE	TRUE	eif2b1
OG6667_0	1050438	0.233333	2.8	12	TRUE	TRUE	TRUE	TRUE	TRUE	usp30
OG5971_0	1050447	0.233333	4.9	21	TRUE	TRUE	TRUE	TRUE	TRUE	idh3g
OG13087_0	1050523	0.233333	3.5	15	TRUE	TRUE	TRUE	TRUE	TRUE	ddx20
OG2292_0	1050621	0.233333	9.1	39	TRUE	TRUE	TRUE	TRUE	TRUE	grk6
OG8007_0	1050685	0.233333	3.5	15	TRUE	TRUE	FALSE	TRUE	TRUE	rnf166
OG9904_0	1050882	0.233333	4.9	21	TRUE	TRUE	TRUE	TRUE	TRUE	mmachc
OG9143_0	1050896	0.233333	2.8	12	TRUE	TRUE	TRUE	FALSE	TRUE	npat
OG7496_0	1050913	0.233333	7.7	33	TRUE	TRUE	TRUE	TRUE	TRUE	sltm
OG9185_0	1051021	0.233333	2.8	12	TRUE	TRUE	TRUE	TRUE	TRUE	tubg1
OG15944_0	1051088	0.233333	2.8	12	TRUE	FALSE	TRUE	FALSE	TRUE	OG15944_0
OG8399_0	1051271	0.233333	6.3	27	TRUE	TRUE	TRUE	TRUE	TRUE	tmem192
OG8214_0	1051281	0.233333	5.6	24	TRUE	TRUE	TRUE	TRUE	TRUE	sf3b4
OG7673_0	1051329	0.233333	6.3	27	TRUE	TRUE	TRUE	TRUE	TRUE	bxdc2
OG5351_0	1051446	0.233333	7	30	TRUE	TRUE	TRUE	TRUE	TRUE	ergic2
OG4935_0	1051468	0.233333	5.6	24	TRUE	TRUE	TRUE	TRUE	TRUE	pck2
OG4901_0	1051469	0.233333	2.8	12	TRUE	TRUE	TRUE	FALSE	TRUE	hnrnpk
OG4065_0	1051530	0.233333	2.1	9	TRUE	TRUE	TRUE	TRUE	TRUE	znf319
OG3310_0	1051574	0.233333	5.6	24	TRUE	TRUE	TRUE	TRUE	TRUE	tnksa
OG183_0	1051651	0.233333	6.3	27	TRUE	TRUE	TRUE	TRUE	TRUE	cacna1fa
OG15411_0	1051712	0.233333	7	30	TRUE	TRUE	TRUE	TRUE	TRUE	si:ch73-290k24.6
OG6711_0	1052494	0.233333	2.1	9	TRUE	TRUE	TRUE	TRUE	TRUE	zgc:64201
OG3034_0	1052503	0.233333	8.4	36	TRUE	TRUE	TRUE	TRUE	TRUE	tyro3
OG9093_0	1052694	0.233333	6.3	27	TRUE	TRUE	TRUE	TRUE	TRUE	primpol
OG13176_0	1052960	0.233333	4.9	21	TRUE	TRUE	TRUE	TRUE	TRUE	gpx1a
OG7417_0	1053097	0.233333	5.6	24	TRUE	TRUE	FALSE	TRUE	TRUE	jkamp
OG6174_0	1053110	0.233333	9.1	39	TRUE	TRUE	TRUE	TRUE	TRUE	si:ch211-24o10.6
OG5600_0	1053489	0.233333	6.3	27	TRUE	TRUE	TRUE	TRUE	TRUE	tmtops2b
OG1853_0	1053703	0.233333	7	30	TRUE	TRUE	TRUE	TRUE	TRUE	pde5ab
OG16082_0	1053730	0.233333	5.6	24	TRUE	TRUE	TRUE	TRUE	TRUE	OG16082_0
OG15150_0	1053782	0.233333	6.3	27	TRUE	TRUE	TRUE	TRUE	TRUE	znf326
OG1385_0	1053846	0.233333	7.7	33	TRUE	TRUE	TRUE	FALSE	TRUE	brinp3
OG12891_0	1053894	0.233333	2.8	12	TRUE	TRUE	TRUE	TRUE	TRUE	tollip
OG11953_0	1053925	0.233333	6.3	27	TRUE	TRUE	TRUE	TRUE	TRUE	vgll4l
OG10490_0	1054050	0.233333	2.8	12	TRUE	TRUE	FALSE	TRUE	TRUE	hnrnph3
OG8737_0	1054372	0.233333	8.4	36	TRUE	TRUE	TRUE	TRUE	FALSE	atxn2
OG7461_0	1054607	0.233333	5.6	24	TRUE	TRUE	TRUE	TRUE	TRUE	zgc:56556
OG4096_0	1054950	0.233333	9.1	39	TRUE	FALSE	TRUE	TRUE	TRUE	naa15b
OG11609_0	1055483	0.233333	9.8	42	TRUE	TRUE	TRUE	TRUE	FALSE	csrp2bp
OG8619_0	1055951	0.233333	6.3	27	TRUE	TRUE	TRUE	TRUE	TRUE	trappc8
OG11232_0	1056578	0.233333	8.4	36	TRUE	TRUE	TRUE	TRUE	TRUE	odc1
OG16248_0	1201878	0.233333	0.7	3	FALSE	TRUE	FALSE	TRUE	TRUE	OG16248_0
OG10230_0	1201918	0.233333	0.7	3	FALSE	TRUE	FALSE	TRUE	TRUE	tk1
OG2654_0	1201983	0.233333	11.2	48	FALSE	TRUE	TRUE	TRUE	TRUE	ubp1
OG9863_0	1231329	0.233333	2.8	12	FALSE	TRUE	TRUE	FALSE	FALSE	mettl23
OG3850_0	1056261	0.232609	10.7	46	TRUE	TRUE	TRUE	TRUE	TRUE	neo1a
OG4523_0	1056199	0.232558	10	43	TRUE	TRUE	FALSE	TRUE	TRUE	slc26a2
OG11363_0	1053195	0.2325	9.3	40	TRUE	TRUE	TRUE	TRUE	TRUE	cped1
OG11470_0	1055503	0.2325	9.3	40	TRUE	TRUE	TRUE	TRUE	TRUE	cenpi
OG10759_0	1055612	0.2325	9.3	40	TRUE	TRUE	TRUE	TRUE	FALSE	bet1
OG11402_0	1051964	0.232432	8.6	37	TRUE	TRUE	TRUE	TRUE	TRUE	zgc:113201
OG2671_0	1052478	0.232432	8.6	37	TRUE	FALSE	TRUE	TRUE	TRUE	col6a3
OG11934_0	1053927	0.232432	8.6	37	TRUE	TRUE	TRUE	TRUE	TRUE	smyd3
OG9647_0	1051180	0.232258	7.2	31	TRUE	TRUE	TRUE	TRUE	TRUE	yipf2
OG4445_0	1053128	0.232258	7.2	31	TRUE	TRUE	TRUE	TRUE	TRUE	zgc:193690
OG6969_0	1053420	0.232258	7.2	31	TRUE	TRUE	TRUE	TRUE	TRUE	cabz01100267.1
OG10534_0	1055654	0.232258	7.2	31	TRUE	TRUE	TRUE	TRUE	TRUE	c1qbp
OG3097_0	1201952	0.232258	7.2	31	FALSE	TRUE	TRUE	TRUE	TRUE	cbl
OG7381_0	1051357	0.232143	6.5	28	TRUE	TRUE	TRUE	TRUE	TRUE	ppp1r7
OG9339_0	1052688	0.232143	6.5	28	TRUE	TRUE	TRUE	TRUE	TRUE	fbxo31
OG8541_0	1052711	0.232143	6.5	28	TRUE	TRUE	TRUE	TRUE	TRUE	pex11b
OG8658_0	1053317	0.232143	6.5	28	TRUE	TRUE	TRUE	TRUE	TRUE	klhl21
OG5840_0	1053479	0.232143	6.5	28	TRUE	TRUE	TRUE	TRUE	TRUE	tbc1d24
OG3901_0	1055789	0.232143	6.5	28	TRUE	FALSE	TRUE	TRUE	TRUE	rnf145b
OG5204_0	1201970	0.232143	6.5	28	FALSE	TRUE	TRUE	TRUE	TRUE	rnf220b
OG6432_0	1054710	0.232075	12.3	53	TRUE	TRUE	TRUE	TRUE	TRUE	mdm2
OG9312_0	1051020	0.232	5.8	25	TRUE	TRUE	TRUE	TRUE	TRUE	armc9
OG6115_0	1051417	0.232	5.8	25	TRUE	TRUE	TRUE	TRUE	TRUE	mrpl9
OG13209_0	1052417	0.232	5.8	25	TRUE	FALSE	TRUE	FALSE	TRUE	zbtb5
OG2485_0	1052505	0.232	5.8	25	TRUE	TRUE	TRUE	TRUE	TRUE	q4see0_tetng
OG15968_0	1053739	0.232	5.8	25	TRUE	TRUE	TRUE	TRUE	TRUE	txnip_(2_of_2)
OG5777_0	1056129	0.232	11.6	50	TRUE	TRUE	TRUE	TRUE	FALSE	rapgef1b
OG1903_0	1050251	0.231818	5.1	22	TRUE	TRUE	TRUE	TRUE	TRUE	si:ch73-12o23.1
OG15546_0	1050491	0.231818	5.1	22	TRUE	TRUE	TRUE	TRUE	TRUE	OG15546_0
OG8558_0	1051253	0.231818	5.1	22	TRUE	TRUE	TRUE	TRUE	TRUE	gdf10b
OG9253_0	1053069	0.231818	5.1	22	TRUE	TRUE	TRUE	TRUE	TRUE	si:ch211-212d10.2
OG5402_0	1201929	0.231818	5.1	22	FALSE	TRUE	TRUE	TRUE	TRUE	rad50
OG15389_0	1201985	0.231818	10.2	44	FALSE	TRUE	TRUE	TRUE	TRUE	dbnlb
OG11351_0	1053977	0.231707	9.5	41	TRUE	TRUE	TRUE	TRUE	TRUE	epcam
OG4374_0	1050092	0.231579	4.4	19	TRUE	TRUE	TRUE	TRUE	TRUE	cul5a
OG8832_0	1050336	0.231579	8.8	38	TRUE	TRUE	TRUE	TRUE	TRUE	casp6l1
OG3344_0	1053627	0.231579	4.4	19	TRUE	FALSE	FALSE	TRUE	TRUE	ehmt2
OG14314_0	1053814	0.231579	8.8	38	TRUE	TRUE	TRUE	FALSE	TRUE	klf7b
OG2425_0	1055147	0.231579	8.8	38	TRUE	TRUE	TRUE	TRUE	FALSE	gpsm2
OG3917_0	1201982	0.231579	8.8	38	FALSE	TRUE	TRUE	TRUE	TRUE	ror1
OG4741_0	1051482	0.231429	8.1	35	TRUE	TRUE	TRUE	TRUE	TRUE	brf1a
OG4513_0	1051498	0.231429	8.1	35	TRUE	TRUE	TRUE	TRUE	TRUE	rundc3aa
OG16148_0	1050071	0.23125	3.7	16	TRUE	TRUE	TRUE	TRUE	TRUE	OG16148_0
OG5680_0	1050450	0.23125	3.7	16	TRUE	TRUE	TRUE	TRUE	TRUE	arhgef12_(1_of_2)
OG15219_0	1050497	0.23125	3.7	16	TRUE	TRUE	TRUE	TRUE	TRUE	jund
OG10910_0	1050554	0.23125	3.7	16	TRUE	TRUE	TRUE	TRUE	TRUE	rabl6b
OG7974_0	1051037	0.23125	3.7	16	TRUE	FALSE	TRUE	TRUE	TRUE	armc8
OG2723_0	1051072	0.23125	3.7	16	TRUE	TRUE	TRUE	TRUE	TRUE	mst1ra
OG9427_0	1051198	0.23125	3.7	16	TRUE	TRUE	TRUE	TRUE	TRUE	fgf1a
OG4029_0	1051536	0.23125	3.7	16	TRUE	TRUE	TRUE	TRUE	FALSE	samd4b
OG3311_0	1051573	0.23125	7.4	32	TRUE	TRUE	TRUE	TRUE	TRUE	tnks
OG10470_0	1053047	0.23125	7.4	32	TRUE	TRUE	TRUE	TRUE	TRUE	zgc:91944
OG7701_0	1051325	0.231111	10.4	45	TRUE	TRUE	TRUE	TRUE	TRUE	ficd
OG9105_0	1055765	0.231111	10.4	45	TRUE	TRUE	TRUE	FALSE	TRUE	jam2a
OG12744_0	1050733	0.231034	6.7	29	TRUE	TRUE	TRUE	TRUE	TRUE	rp11-80h18.3
OG11861_0	1050737	0.231034	6.7	29	TRUE	TRUE	TRUE	TRUE	TRUE	p2ry1
OG8403_0	1051268	0.231034	6.7	29	TRUE	TRUE	TRUE	TRUE	TRUE	bcl9l
OG10648_0	1053029	0.231034	6.7	29	TRUE	TRUE	TRUE	TRUE	TRUE	irak4
OG508_0	1053119	0.231034	6.7	29	TRUE	TRUE	TRUE	TRUE	TRUE	slc25a25b
OG1434_0	1201910	0.231034	6.7	29	FALSE	TRUE	TRUE	TRUE	TRUE	peli3
OG11970_0	1201944	0.231034	6.7	29	FALSE	TRUE	TRUE	TRUE	TRUE	lrtm2a
OG12151_0	1050129	0.230769	3	13	TRUE	TRUE	FALSE	TRUE	FALSE	decr1
OG11816_0	1050267	0.230769	3	13	TRUE	TRUE	TRUE	TRUE	TRUE	serac1
OG2055_0	1050477	0.230769	6	26	TRUE	TRUE	TRUE	TRUE	TRUE	loc100049338
OG8614_0	1050638	0.230769	3	13	TRUE	TRUE	TRUE	TRUE	TRUE	fntb
OG5107_0	1051453	0.230769	6	26	TRUE	TRUE	TRUE	TRUE	TRUE	hbp1_(2_of_2)
OG5035_0	1051461	0.230769	6	26	TRUE	TRUE	TRUE	TRUE	TRUE	adka
OG11605_0	1051936	0.230769	6	26	TRUE	TRUE	TRUE	FALSE	TRUE	soul4
OG10565_0	1052663	0.230769	3	13	TRUE	TRUE	TRUE	TRUE	TRUE	sfxn4
OG6842_0	1052762	0.230769	6	26	TRUE	TRUE	TRUE	TRUE	TRUE	tppp
OG11766_0	1052990	0.230769	6	26	TRUE	TRUE	TRUE	TRUE	TRUE	tigarb
OG9878_0	1053241	0.230769	6	26	TRUE	TRUE	TRUE	TRUE	TRUE	spdya
OG1386_0	1053844	0.230769	6	26	TRUE	TRUE	TRUE	TRUE	TRUE	brinp3a.1
OG7151_0	1054109	0.230769	6	26	TRUE	TRUE	TRUE	TRUE	TRUE	toporsa
OG8510_0	1054409	0.230769	9	39	TRUE	TRUE	TRUE	TRUE	TRUE	alg2
OG8135_0	1054482	0.230769	6	26	TRUE	TRUE	TRUE	TRUE	TRUE	slc35e1
OG8820_0	1052458	0.230556	8.3	36	TRUE	TRUE	TRUE	TRUE	TRUE	ppan
OG15582_0	1050294	0.230435	5.3	23	TRUE	TRUE	TRUE	TRUE	TRUE	OG15582_0
OG9830_0	1050297	0.230435	5.3	23	TRUE	TRUE	TRUE	TRUE	TRUE	mrpl27
OG8120_0	1050419	0.230435	5.3	23	TRUE	TRUE	TRUE	TRUE	TRUE	hacl1
OG7481_0	1050850	0.230435	5.3	23	TRUE	FALSE	FALSE	FALSE	TRUE	dctn3
OG7742_0	1051322	0.230435	5.3	23	TRUE	TRUE	TRUE	TRUE	TRUE	ppp1r15b
OG7586_0	1052741	0.230435	5.3	23	TRUE	TRUE	TRUE	TRUE	TRUE	golga2
OG10672_0	1054038	0.230435	5.3	23	TRUE	TRUE	TRUE	TRUE	TRUE	q4sjq2_tetng
OG10611_0	1052024	0.230303	7.6	33	TRUE	TRUE	TRUE	TRUE	TRUE	stub1
OG661_0	1053104	0.230303	7.6	33	TRUE	TRUE	TRUE	TRUE	TRUE	lama2
OG8525_0	1054102	0.230303	7.6	33	TRUE	TRUE	TRUE	TRUE	TRUE	armc4
OG8478_0	1054414	0.230303	7.6	33	TRUE	TRUE	FALSE	TRUE	TRUE	bphl
OG10502_0	1055658	0.230285	541.4	2351	TRUE	TRUE	TRUE	TRUE	TRUE	irf8
OG4055_0	1056240	0.230233	9.9	43	TRUE	TRUE	TRUE	TRUE	TRUE	prkaa2
OG6235_0	1051412	0.230159	14.5	63	TRUE	TRUE	TRUE	TRUE	TRUE	sh2d3ca
OG7793_0	1050427	0.23	2.3	10	TRUE	TRUE	TRUE	TRUE	TRUE	lonrf1
OG10966_0	1051120	0.23	4.6	20	TRUE	TRUE	TRUE	TRUE	FALSE	rbbp6
OG9476_0	1051193	0.23	2.3	10	TRUE	TRUE	TRUE	TRUE	TRUE	scrn3
OG7198_0	1051366	0.23	4.6	20	TRUE	TRUE	TRUE	TRUE	TRUE	si:dkey-24l11.3
OG2508_0	1051614	0.23	4.6	20	TRUE	TRUE	TRUE	TRUE	TRUE	net1
OG11100_0	1051990	0.23	2.3	10	TRUE	TRUE	TRUE	TRUE	TRUE	brox
OG5362_0	1052790	0.23	6.9	30	TRUE	TRUE	TRUE	TRUE	TRUE	lactbl1_(2_of_2)
OG1350_0	1053178	0.23	6.9	30	TRUE	TRUE	TRUE	FALSE	TRUE	fmnl2b
OG9747_0	1053250	0.23	9.2	40	TRUE	TRUE	TRUE	TRUE	TRUE	rpp40
OG12720_0	1053899	0.23	6.9	30	TRUE	TRUE	TRUE	TRUE	TRUE	nckap5
OG9524_0	1054224	0.23	9.2	40	TRUE	TRUE	TRUE	TRUE	TRUE	ccnb1
OG6221_0	1054726	0.23	9.2	40	TRUE	TRUE	TRUE	TRUE	FALSE	ap2m1a
OG4207_0	1054930	0.23	6.9	30	TRUE	TRUE	TRUE	TRUE	TRUE	mknk1
OG8677_0	1055947	0.23	9.2	40	TRUE	TRUE	TRUE	TRUE	FALSE	gtf3c3
OG9790_0	1050060	0.22973	8.5	37	TRUE	TRUE	TRUE	TRUE	TRUE	ppa1b
OG10005_0	1052457	0.22973	8.5	37	TRUE	TRUE	TRUE	TRUE	TRUE	scamp4
OG5687_0	1056135	0.22973	8.5	37	TRUE	TRUE	TRUE	TRUE	FALSE	steap4
OG3509_0	1050655	0.22963	6.2	27	TRUE	TRUE	TRUE	TRUE	TRUE	si:ch1073-174d20.2
OG10592_0	1050798	0.22963	6.2	27	TRUE	TRUE	TRUE	TRUE	TRUE	srpr
OG7445_0	1051347	0.22963	6.2	27	TRUE	TRUE	TRUE	TRUE	TRUE	agrp
OG5173_0	1051449	0.22963	6.2	27	TRUE	TRUE	TRUE	TRUE	TRUE	sash1a
OG12087_0	1051908	0.22963	6.2	27	TRUE	TRUE	TRUE	TRUE	TRUE	badb
OG11390_0	1051965	0.22963	6.2	27	TRUE	TRUE	TRUE	TRUE	TRUE	cav2
OG8001_0	1053088	0.22963	6.2	27	TRUE	TRUE	TRUE	TRUE	TRUE	cabz01088149.1
OG9846_0	1054167	0.229545	10.1	44	TRUE	TRUE	FALSE	TRUE	TRUE	rp2
OG9510_0	1050064	0.229412	3.9	17	TRUE	TRUE	TRUE	FALSE	TRUE	gemin4
OG9438_0	1050763	0.229412	3.9	17	TRUE	TRUE	TRUE	TRUE	TRUE	zc3h3
OG7770_0	1050770	0.229412	3.9	17	TRUE	TRUE	TRUE	TRUE	TRUE	rnmtl1a
OG10491_0	1052036	0.229412	7.8	34	TRUE	TRUE	TRUE	TRUE	TRUE	dna2
OG15100_0	1052911	0.229412	3.9	17	TRUE	TRUE	TRUE	TRUE	TRUE	OG15100_0
OG10377_0	1055681	0.229412	7.8	34	TRUE	TRUE	TRUE	TRUE	TRUE	rfng
OG9209_0	1053280	0.229268	9.4	41	TRUE	TRUE	TRUE	TRUE	TRUE	ldha
OG10622_0	1050096	0.229167	5.5	24	TRUE	TRUE	TRUE	TRUE	TRUE	galt
OG16144_0	1050196	0.229167	5.5	24	TRUE	TRUE	TRUE	TRUE	TRUE	OG16144_0
OG7653_0	1050227	0.229167	5.5	24	TRUE	FALSE	TRUE	TRUE	FALSE	lsm7
OG9360_0	1050392	0.229167	5.5	24	TRUE	TRUE	TRUE	TRUE	TRUE	zgc:113054
OG7095_0	1050435	0.229167	5.5	24	TRUE	TRUE	TRUE	TRUE	TRUE	mapk8ip1
OG2615_0	1050471	0.229167	5.5	24	TRUE	TRUE	TRUE	TRUE	TRUE	si:dkey-159a18.1
OG7270_0	1051363	0.229167	5.5	24	TRUE	TRUE	TRUE	TRUE	TRUE	mgat3
OG2700_0	1052860	0.229167	5.5	24	TRUE	TRUE	TRUE	TRUE	TRUE	lcp1
OG4088_0	1053584	0.229167	5.5	24	TRUE	TRUE	TRUE	TRUE	TRUE	glb1l
OG7124_0	1051371	0.229032	7.1	31	TRUE	TRUE	TRUE	TRUE	TRUE	senp6
OG13135_0	1051856	0.229032	7.1	31	TRUE	TRUE	TRUE	TRUE	TRUE	scaf4b
OG9974_0	1053236	0.229032	7.1	31	TRUE	TRUE	TRUE	TRUE	TRUE	il21r.1
OG1413_0	1055313	0.229032	7.1	31	TRUE	TRUE	TRUE	TRUE	TRUE	ankrd44
OG11048_0	1050158	0.228571	3.2	14	TRUE	TRUE	TRUE	TRUE	TRUE	si:ch211-265o23.1
OG15897_0	1050314	0.228571	4.8	21	TRUE	TRUE	TRUE	TRUE	TRUE	unc.prot.loc100699166
OG9862_0	1050380	0.228571	1.6	7	TRUE	FALSE	TRUE	TRUE	FALSE	jmjd6
OG7870_0	1050423	0.228571	4.8	21	TRUE	TRUE	TRUE	TRUE	TRUE	trrap
OG6474_0	1050441	0.228571	3.2	14	TRUE	TRUE	TRUE	TRUE	TRUE	bx664721.5
OG2233_0	1050474	0.228571	4.8	21	TRUE	TRUE	TRUE	TRUE	TRUE	antxr1d
OG11780_0	1050539	0.228571	6.4	28	TRUE	TRUE	TRUE	TRUE	TRUE	bola1
OG14240_0	1051096	0.228571	3.2	14	TRUE	TRUE	TRUE	TRUE	TRUE	synj2bp
OG9600_0	1051184	0.228571	6.4	28	TRUE	TRUE	TRUE	TRUE	TRUE	angptl5
OG7512_0	1051341	0.228571	6.4	28	TRUE	TRUE	TRUE	TRUE	TRUE	asmt2
OG7088_0	1051374	0.228571	6.4	28	TRUE	TRUE	TRUE	TRUE	TRUE	podxl2
OG231_0	1051624	0.228571	6.4	28	TRUE	TRUE	TRUE	TRUE	TRUE	btr12
OG13677_0	1051827	0.228571	6.4	28	TRUE	TRUE	TRUE	TRUE	TRUE	rusc1
OG5821_0	1052782	0.228571	6.4	28	TRUE	TRUE	TRUE	TRUE	TRUE	gorasp1
OG8816_0	1053075	0.228571	1.6	7	TRUE	TRUE	TRUE	TRUE	TRUE	tyw5
OG4657_0	1053126	0.228571	6.4	28	TRUE	TRUE	TRUE	FALSE	TRUE	steap2
OG6320_0	1053460	0.228571	4.8	21	TRUE	TRUE	TRUE	TRUE	TRUE	ppp1r26
OG6251_0	1053464	0.228571	6.4	28	TRUE	TRUE	TRUE	TRUE	TRUE	acot2
OG4671_0	1053547	0.228571	6.4	28	TRUE	TRUE	TRUE	TRUE	TRUE	bcar1
OG15272_0	1053773	0.228571	6.4	28	TRUE	TRUE	TRUE	TRUE	TRUE	mb
OG14945_0	1056425	0.228571	11.2	49	TRUE	FALSE	TRUE	TRUE	TRUE	ndufb4
OG11717_0	1201892	0.228571	1.6	7	FALSE	TRUE	TRUE	TRUE	TRUE	bag4
OG7016_0	1201899	0.228571	3.2	14	FALSE	TRUE	TRUE	TRUE	TRUE	cthrc1b
OG11034_0	1201988	0.228571	3.2	14	FALSE	FALSE	TRUE	TRUE	TRUE	qpctla
OG7187_0	1056072	0.228205	8.9	39	TRUE	TRUE	TRUE	TRUE	TRUE	dact2
OG8796_0	1054361	0.228125	7.3	32	TRUE	TRUE	TRUE	TRUE	TRUE	golga1
OG7891_0	1054525	0.228125	7.3	32	TRUE	TRUE	TRUE	TRUE	TRUE	tmem39b
OG4074_0	1054955	0.228125	7.3	32	TRUE	TRUE	TRUE	TRUE	TRUE	eif4g2b
OG14257_0	1056445	0.228125	7.3	32	TRUE	TRUE	TRUE	TRUE	TRUE	creld1
OG5716_0	1051053	0.228	5.7	25	TRUE	TRUE	TRUE	TRUE	TRUE	si:ch211-203k16.3
OG12072_0	1051909	0.228	5.7	25	TRUE	TRUE	TRUE	TRUE	TRUE	atat1
OG7158_0	1052752	0.228	5.7	25	TRUE	TRUE	TRUE	TRUE	TRUE	ccdc22
OG9194_0	1054295	0.228	5.7	25	TRUE	TRUE	TRUE	TRUE	TRUE	stard3
OG9931_0	1054152	0.227907	9.8	43	TRUE	TRUE	TRUE	TRUE	TRUE	snx7
OG9207_0	1052096	0.227778	4.1	18	TRUE	TRUE	TRUE	TRUE	TRUE	mios
OG9176_0	1053285	0.227586	6.6	29	TRUE	TRUE	TRUE	TRUE	TRUE	ftsj2
OG4290_0	1054920	0.227586	6.6	29	TRUE	TRUE	TRUE	TRUE	TRUE	traf4a
OG1716_0	1055215	0.227586	6.6	29	TRUE	TRUE	TRUE	TRUE	TRUE	apba1b
OG3626_0	1201996	0.227586	6.6	29	FALSE	TRUE	TRUE	TRUE	TRUE	cabz01032476.1
OG2676_0	1051605	0.2275	9.1	40	TRUE	FALSE	TRUE	TRUE	TRUE	si:ch211-87m7.2
OG12618_0	1050123	0.227273	2.5	11	TRUE	TRUE	TRUE	TRUE	TRUE	cu856180.1
OG14101_0	1050317	0.227273	2.5	11	TRUE	TRUE	TRUE	FALSE	TRUE	glyctk
OG9332_0	1050340	0.227273	5	22	TRUE	TRUE	TRUE	TRUE	TRUE	dctn5
OG14444_0	1050623	0.227273	2.5	11	TRUE	TRUE	TRUE	FALSE	TRUE	uqcrfs1
OG8481_0	1050639	0.227273	5	22	TRUE	FALSE	TRUE	TRUE	TRUE	pycrl
OG6296_0	1050694	0.227273	5	22	TRUE	TRUE	TRUE	TRUE	TRUE	atp5l2
OG16322_0	1050783	0.227273	2.5	11	TRUE	FALSE	TRUE	TRUE	TRUE	srsf1b
OG14274_0	1051095	0.227273	5	22	TRUE	TRUE	TRUE	TRUE	TRUE	psmb10
OG7829_0	1051313	0.227273	5	22	TRUE	TRUE	TRUE	TRUE	TRUE	tmem59l
OG14914_0	1051750	0.227273	5	22	TRUE	TRUE	TRUE	TRUE	TRUE	cdc42l
OG13211_0	1051850	0.227273	5	22	TRUE	TRUE	TRUE	TRUE	TRUE	chmp1a
OG11061_0	1052275	0.227273	2.5	11	TRUE	TRUE	TRUE	TRUE	TRUE	wee2
OG9101_0	1052306	0.227273	2.5	11	TRUE	FALSE	TRUE	TRUE	TRUE	ddx51
OG2490_0	1052615	0.227273	7.5	33	TRUE	FALSE	TRUE	TRUE	TRUE	pdp2
OG13984_0	1052935	0.227273	5	22	TRUE	TRUE	TRUE	TRUE	TRUE	nhsl2
OG8841_0	1053307	0.227273	5	22	TRUE	TRUE	TRUE	TRUE	TRUE	slc35a5
OG11099_0	1054005	0.227273	5	22	TRUE	TRUE	TRUE	TRUE	TRUE	si:ch73-91k6.2
OG10017_0	1054086	0.227273	10	44	TRUE	TRUE	TRUE	TRUE	TRUE	ankmy1
OG8360_0	1054440	0.227273	7.5	33	TRUE	TRUE	TRUE	TRUE	TRUE	pea15
OG4879_0	1054835	0.227273	2.5	11	TRUE	TRUE	FALSE	TRUE	TRUE	edc3
OG8680_0	1055946	0.227273	10	44	TRUE	TRUE	TRUE	TRUE	TRUE	psmb2
OG7539_0	1052338	0.227224	1187.7	5227	TRUE	TRUE	TRUE	TRUE	TRUE	kmt2a
OG7460_0	1052339	0.227027	8.4	37	TRUE	TRUE	TRUE	TRUE	TRUE	gpx7
OG8321_0	1050412	0.226923	5.9	26	TRUE	TRUE	TRUE	TRUE	TRUE	ccdc137
OG7590_0	1050912	0.226923	5.9	26	TRUE	TRUE	TRUE	TRUE	TRUE	spag1
OG14255_0	1051775	0.226923	5.9	26	TRUE	TRUE	TRUE	TRUE	TRUE	zbtb48
OG4184_0	1052828	0.226923	5.9	26	TRUE	TRUE	TRUE	TRUE	TRUE	sec24a
OG7056_0	1054648	0.226923	5.9	26	TRUE	TRUE	TRUE	TRUE	TRUE	proser1
OG9251_0	1051208	0.226923	5.9	26	TRUE	TRUE	TRUE	TRUE	TRUE	rab18b
OG7146_0	1051368	0.226923	5.9	26	TRUE	TRUE	TRUE	TRUE	TRUE	mcm9
OG5950_0	1051423	0.226923	5.9	26	TRUE	TRUE	TRUE	TRUE	TRUE	sp140
OG11064_0	1051991	0.226923	5.9	26	TRUE	TRUE	TRUE	TRUE	TRUE	asun
OG15587_0	1052897	0.226923	5.9	26	TRUE	TRUE	TRUE	TRUE	TRUE	OG15587_0
OG8960_0	1053302	0.226923	5.9	26	TRUE	TRUE	TRUE	TRUE	TRUE	fam53b
OG4263_0	1054925	0.226829	9.3	41	TRUE	TRUE	TRUE	TRUE	TRUE	tbc1d2b
OG12608_0	1050155	0.226667	3.4	15	TRUE	TRUE	TRUE	TRUE	TRUE	hoga1
OG14321_0	1050198	0.226667	3.4	15	TRUE	TRUE	TRUE	TRUE	TRUE	si:ch211-212g7.6
OG12257_0	1050200	0.226667	3.4	15	TRUE	FALSE	TRUE	TRUE	TRUE	rhbdd3
OG10626_0	1050333	0.226667	3.4	15	TRUE	TRUE	TRUE	TRUE	TRUE	ubap2l
OG5433_0	1050359	0.226667	3.4	15	TRUE	TRUE	TRUE	TRUE	TRUE	ikzf4
OG8337_0	1050640	0.226667	6.8	30	TRUE	TRUE	TRUE	TRUE	TRUE	sdr42e1
OG7250_0	1050916	0.226667	3.4	15	TRUE	TRUE	TRUE	TRUE	TRUE	cfap52
OG4792_0	1051057	0.226667	6.8	30	TRUE	TRUE	TRUE	TRUE	TRUE	arhgap27
OG7544_0	1051338	0.226667	3.4	15	TRUE	TRUE	TRUE	FALSE	TRUE	zgc:153372
OG14985_0	1051747	0.226667	3.4	15	TRUE	TRUE	TRUE	TRUE	TRUE	si:dkey-117m1.4
OG14033_0	1051795	0.226667	3.4	15	TRUE	TRUE	TRUE	TRUE	TRUE	ppp1r3da
OG13590_0	1051834	0.226667	6.8	30	TRUE	TRUE	TRUE	TRUE	TRUE	sirt4
OG10073_0	1052531	0.226667	6.8	30	TRUE	TRUE	TRUE	TRUE	TRUE	noa1
OG6745_0	1053103	0.226667	3.4	15	TRUE	FALSE	FALSE	FALSE	TRUE	zgc:101765
OG9016_0	1053298	0.226667	6.8	30	TRUE	TRUE	TRUE	TRUE	TRUE	med8
OG7699_0	1053378	0.226667	6.8	30	TRUE	TRUE	TRUE	TRUE	TRUE	pik3ip1
OG1090_0	1054018	0.226667	6.8	30	TRUE	TRUE	TRUE	TRUE	TRUE	cabz01071180.1
OG10325_0	1054059	0.226667	3.4	15	TRUE	TRUE	TRUE	TRUE	TRUE	senp1
OG10794_0	1055606	0.226667	6.8	30	TRUE	TRUE	TRUE	TRUE	TRUE	ncl
OG12620_0	1201914	0.226667	3.4	15	FALSE	TRUE	TRUE	TRUE	TRUE	iqcd
OG6892_0	1056086	0.226471	7.7	34	TRUE	TRUE	TRUE	TRUE	TRUE	rgs7bpa
OG12492_0	1050179	0.226316	4.3	19	TRUE	TRUE	TRUE	TRUE	TRUE	si:ch211-197h24.6
OG15417_0	1050495	0.226316	4.3	19	TRUE	TRUE	TRUE	TRUE	TRUE	n4bp2
OG10103_0	1050801	0.226316	8.6	38	TRUE	TRUE	FALSE	FALSE	TRUE	stambpl1
OG4276_0	1051513	0.226316	4.3	19	TRUE	TRUE	TRUE	TRUE	TRUE	bptf_(1_of_2)
OG16356_0	1052509	0.226316	4.3	19	TRUE	TRUE	TRUE	TRUE	TRUE	OG16356_0
OG15548_0	1050253	0.226087	5.2	23	TRUE	TRUE	TRUE	TRUE	TRUE	OG15548_0
OG8389_0	1050768	0.226087	5.2	23	TRUE	TRUE	TRUE	TRUE	TRUE	sppl2
OG15395_0	1050866	0.226087	5.2	23	TRUE	TRUE	TRUE	TRUE	TRUE	tmem60
OG5416_0	1051054	0.226087	5.2	23	TRUE	TRUE	TRUE	TRUE	TRUE	ilk_(2_of_2)
OG9821_0	1051167	0.226087	5.2	23	TRUE	TRUE	TRUE	TRUE	TRUE	ttc37
OG13702_0	1051823	0.226087	5.2	23	TRUE	TRUE	TRUE	TRUE	TRUE	zgc:86609
OG12369_0	1051895	0.226087	5.2	23	TRUE	TRUE	TRUE	TRUE	TRUE	pcnt
OG6861_0	1053430	0.226087	5.2	23	TRUE	TRUE	TRUE	TRUE	TRUE	lrrc38b
OG8199_0	1054470	0.226087	5.2	23	TRUE	TRUE	TRUE	TRUE	TRUE	gmnn
OG4141_0	1056231	0.226087	5.2	23	TRUE	TRUE	TRUE	TRUE	TRUE	disp2
OG1792_0	1056390	0.226087	10.4	46	TRUE	TRUE	TRUE	FALSE	TRUE	drd2a
OG9906_0	1201993	0.226087	5.2	23	FALSE	TRUE	TRUE	TRUE	TRUE	coa7
OG7602_0	1050574	0.225926	6.1	27	TRUE	TRUE	TRUE	TRUE	TRUE	zgc:56409
OG6222_0	1050649	0.225926	6.1	27	TRUE	TRUE	TRUE	TRUE	TRUE	arcn1b
OG8371_0	1051032	0.225926	6.1	27	TRUE	TRUE	TRUE	TRUE	TRUE	tmem9b
OG6794_0	1051384	0.225926	6.1	27	TRUE	TRUE	TRUE	TRUE	TRUE	ciz1
OG9450_0	1054093	0.225926	6.1	27	TRUE	TRUE	TRUE	TRUE	TRUE	cspp1b
OG4557_0	1052476	0.225806	7	31	TRUE	TRUE	TRUE	TRUE	TRUE	snx27a
OG7069_0	1050612	0.225714	7.9	35	TRUE	TRUE	TRUE	TRUE	TRUE	gon4l
OG7926_0	1051300	0.225714	7.9	35	TRUE	TRUE	FALSE	TRUE	TRUE	ctnnal1
OG9394_0	1055883	0.225714	7.9	35	TRUE	TRUE	TRUE	TRUE	TRUE	lsm12b
OG4222_0	1054928	0.225641	8.8	39	TRUE	TRUE	TRUE	TRUE	TRUE	lancl2
OG9464_0	1201978	0.225581	9.7	43	FALSE	TRUE	TRUE	TRUE	TRUE	cog3
OG13898_0	1050122	0.225	0.9	4	TRUE	TRUE	TRUE	FALSE	FALSE	si:dkey-29b11.3
OG15511_0	1050150	0.225	1.8	8	TRUE	TRUE	FALSE	TRUE	TRUE	rab15
OG9399_0	1050176	0.225	0.9	4	TRUE	FALSE	TRUE	TRUE	TRUE	peo1
OG8861_0	1050215	0.225	0.9	4	TRUE	TRUE	FALSE	TRUE	TRUE	kctd10
OG7984_0	1050224	0.225	0.9	4	TRUE	FALSE	TRUE	TRUE	TRUE	rpn2
OG11907_0	1050266	0.225	2.7	12	TRUE	TRUE	TRUE	TRUE	TRUE	mrpl41
OG11709_0	1050270	0.225	6.3	28	TRUE	TRUE	TRUE	TRUE	TRUE	polr3d
OG9993_0	1050376	0.225	3.6	16	TRUE	TRUE	TRUE	TRUE	TRUE	rai1
OG9020_0	1050397	0.225	5.4	24	TRUE	TRUE	TRUE	TRUE	TRUE	si:ch1073-104i17.1
OG8268_0	1050413	0.225	2.7	12	TRUE	TRUE	TRUE	TRUE	TRUE	znf410
OG3845_0	1050464	0.225	1.8	8	TRUE	TRUE	FALSE	TRUE	TRUE	chpf2
OG9255_0	1050568	0.225	6.3	28	TRUE	TRUE	FALSE	FALSE	TRUE	atp5d
OG7462_0	1050647	0.225	7.2	32	TRUE	TRUE	TRUE	TRUE	TRUE	crebzf
OG7774_0	1050687	0.225	8.1	36	TRUE	TRUE	TRUE	TRUE	TRUE	tlcd1
OG6579_0	1050691	0.225	6.3	28	TRUE	TRUE	TRUE	TRUE	TRUE	ca10_(4_of_4)
OG14103_0	1050725	0.225	4.5	20	TRUE	TRUE	TRUE	TRUE	TRUE	abhd14b
OG6485_0	1050774	0.225	5.4	24	TRUE	TRUE	TRUE	TRUE	TRUE	kars
OG13640_0	1050830	0.225	4.5	20	TRUE	TRUE	TRUE	TRUE	TRUE	tp53i3
OG11163_0	1050961	0.225	1.8	8	TRUE	TRUE	FALSE	TRUE	TRUE	sybl1
OG9507_0	1051015	0.225	3.6	16	TRUE	TRUE	TRUE	TRUE	TRUE	mff
OG3550_0	1051136	0.225	4.5	20	TRUE	TRUE	TRUE	TRUE	TRUE	si:dkey-12h9.6
OG9302_0	1051205	0.225	5.4	24	TRUE	TRUE	TRUE	TRUE	TRUE	sucla2
OG9228_0	1051212	0.225	2.7	12	TRUE	TRUE	TRUE	TRUE	TRUE	sugp1
OG8466_0	1051263	0.225	5.4	24	TRUE	TRUE	TRUE	TRUE	TRUE	cabz01075242.1
OG8400_0	1051270	0.225	4.5	20	TRUE	TRUE	TRUE	TRUE	TRUE	uchl1
OG14436_0	1051764	0.225	6.3	28	TRUE	TRUE	TRUE	TRUE	TRUE	unc119a
OG7575_0	1052336	0.225	8.1	36	TRUE	TRUE	TRUE	TRUE	TRUE	gfm1
OG13369_0	1052519	0.225	7.2	32	TRUE	TRUE	TRUE	TRUE	TRUE	fo082779.1
OG10233_0	1052530	0.225	1.8	8	TRUE	TRUE	TRUE	TRUE	TRUE	sgsh
OG13749_0	1052943	0.225	7.2	32	TRUE	TRUE	TRUE	TRUE	TRUE	fam132a
OG9835_0	1053062	0.225	5.4	24	TRUE	TRUE	TRUE	TRUE	TRUE	si:ch211-168d23.3
OG9487_0	1053067	0.225	7.2	32	TRUE	TRUE	TRUE	TRUE	TRUE	ccdc40
OG3214_0	1053140	0.225	8.1	36	TRUE	TRUE	TRUE	TRUE	TRUE	efr3b_(2_of_2)
OG1593_0	1053744	0.225	7.2	32	TRUE	TRUE	TRUE	TRUE	TRUE	clcn1b
OG5011_0	1054809	0.225	9	40	TRUE	TRUE	TRUE	TRUE	TRUE	klhdc10
OG4439_0	1054910	0.225	8.1	36	TRUE	TRUE	TRUE	TRUE	TRUE	ubash3bb
OG3872_0	1054983	0.225	6.3	28	TRUE	TRUE	TRUE	TRUE	TRUE	smc1b
OG15903_0	1055233	0.225	2.7	12	TRUE	TRUE	TRUE	TRUE	TRUE	OG15903_0
OG12247_0	1055412	0.225	6.3	28	TRUE	TRUE	TRUE	TRUE	TRUE	akap2
OG10691_0	1055623	0.225	7.2	32	TRUE	TRUE	TRUE	TRUE	TRUE	c10h21orf59
OG10773_0	1056624	0.225	1.8	8	TRUE	TRUE	TRUE	FALSE	TRUE	rpl4
OG13559_0	1201913	0.225	0.9	4	FALSE	TRUE	FALSE	TRUE	TRUE	sdhaf2
OG8663_0	1201949	0.225	1.8	8	FALSE	TRUE	TRUE	TRUE	TRUE	agmat
OG10339_0	1054058	0.224528	11.9	53	TRUE	TRUE	TRUE	TRUE	FALSE	thrap3a
OG6989_0	1051378	0.224242	7.4	33	TRUE	TRUE	TRUE	TRUE	TRUE	cars
OG10623_0	1052022	0.224242	7.4	33	TRUE	TRUE	TRUE	TRUE	TRUE	mrpl24
OG9861_0	1053242	0.224242	7.4	33	TRUE	TRUE	TRUE	TRUE	TRUE	si:dkeyp-113d7.10
OG2157_0	1053692	0.224138	6.5	29	TRUE	TRUE	TRUE	TRUE	TRUE	ctnnd2_(2_of_2)
OG14523_0	1053806	0.224138	6.5	29	TRUE	TRUE	TRUE	TRUE	TRUE	OG14523_0
OG10544_0	1054047	0.224138	6.5	29	TRUE	TRUE	TRUE	TRUE	TRUE	wfdc1
OG4138_0	1054943	0.224138	6.5	29	TRUE	TRUE	TRUE	TRUE	TRUE	zgc:100906
OG7148_0	1056074	0.224074	12.1	54	TRUE	TRUE	TRUE	TRUE	TRUE	sash3
OG8935_0	1051224	0.224	5.6	25	TRUE	TRUE	TRUE	TRUE	TRUE	yars
OG3424_0	1051567	0.224	5.6	25	TRUE	TRUE	TRUE	TRUE	TRUE	tmem8a
OG2795_0	1052170	0.224	5.6	25	TRUE	TRUE	TRUE	TRUE	TRUE	pnpla7b
OG3215_0	1052842	0.224	5.6	25	TRUE	TRUE	TRUE	TRUE	TRUE	slc20a2
OG1158_0	1053963	0.224	5.6	25	TRUE	TRUE	TRUE	TRUE	TRUE	arhgef28
OG11022_0	1054012	0.224	5.6	25	TRUE	TRUE	TRUE	TRUE	TRUE	angel2
OG9019_0	1055909	0.224	5.6	25	TRUE	TRUE	TRUE	TRUE	TRUE	podn
OG7845_0	1050226	0.22381	4.7	21	TRUE	TRUE	TRUE	TRUE	TRUE	sbds
OG11514_0	1050369	0.22381	4.7	21	TRUE	TRUE	TRUE	FALSE	TRUE	cfap206
OG3421_0	1050467	0.22381	4.7	21	TRUE	TRUE	TRUE	TRUE	TRUE	sesn1
OG2970_0	1051070	0.22381	4.7	21	TRUE	TRUE	TRUE	TRUE	TRUE	bloc1s4
OG15079_0	1051741	0.22381	4.7	21	TRUE	TRUE	TRUE	TRUE	TRUE	b3galt2
OG5759_0	1052285	0.22381	4.7	21	TRUE	TRUE	TRUE	TRUE	TRUE	ccnt2b
OG7998_0	1052725	0.22381	4.7	21	TRUE	TRUE	TRUE	TRUE	TRUE	dhrs1
OG11059_0	1055570	0.22381	4.7	21	TRUE	TRUE	TRUE	FALSE	TRUE	nup205
OG1916_0	1056378	0.223684	8.5	38	TRUE	TRUE	TRUE	TRUE	TRUE	adgrb1a
OG16259_0	1050480	0.223529	3.8	17	TRUE	TRUE	TRUE	FALSE	TRUE	OG16259_0
OG9424_0	1051017	0.223529	3.8	17	TRUE	TRUE	TRUE	TRUE	TRUE	atp5o
OG12334_0	1053189	0.223529	7.6	34	TRUE	TRUE	TRUE	TRUE	TRUE	arpp21
OG4007_0	1053592	0.223529	7.6	34	TRUE	TRUE	TRUE	TRUE	TRUE	pank1a
OG7841_0	1054532	0.223529	7.6	34	TRUE	TRUE	FALSE	TRUE	FALSE	ift88
OG13776_0	1055335	0.223529	7.6	34	TRUE	TRUE	TRUE	TRUE	TRUE	ypel3
OG10933_0	1055597	0.223404	10.5	47	TRUE	TRUE	TRUE	TRUE	TRUE	si:ch73-41h24.1
OG13073_0	1050730	0.223333	6.7	30	TRUE	TRUE	TRUE	TRUE	TRUE	tmem237b
OG14904_0	1052920	0.223333	6.7	30	TRUE	TRUE	TRUE	TRUE	TRUE	dusp3b
OG6050_0	1053472	0.223333	6.7	30	TRUE	TRUE	TRUE	TRUE	TRUE	OG6050_0
OG8855_0	1054354	0.223333	6.7	30	TRUE	TRUE	TRUE	TRUE	TRUE	lztr1
OG12798_0	1050526	0.223077	2.9	13	TRUE	TRUE	TRUE	TRUE	FALSE	azi1
OG10892_0	1050555	0.223077	2.9	13	TRUE	TRUE	TRUE	TRUE	FALSE	arfip1
OG5070_0	1051055	0.223077	5.8	26	TRUE	TRUE	TRUE	TRUE	TRUE	ell3
OG8984_0	1051222	0.223077	5.8	26	TRUE	TRUE	TRUE	TRUE	TRUE	thumpd3
OG8252_0	1051278	0.223077	5.8	26	TRUE	TRUE	TRUE	TRUE	TRUE	scp2a
OG6246_0	1051411	0.223077	5.8	26	TRUE	TRUE	TRUE	TRUE	TRUE	ccdc38
OG13086_0	1052963	0.223077	5.8	26	TRUE	TRUE	TRUE	TRUE	TRUE	OG13086_0
OG7850_0	1053092	0.223077	2.9	13	TRUE	TRUE	TRUE	TRUE	TRUE	zgc:92518
OG3630_0	1055006	0.223077	5.8	26	TRUE	TRUE	TRUE	TRUE	TRUE	prkag1
OG10242_0	1055712	0.223077	8.7	39	TRUE	TRUE	TRUE	TRUE	TRUE	pdlim4
OG9052_0	1055906	0.223077	11.6	52	TRUE	FALSE	TRUE	TRUE	TRUE	agrn
OG5535_0	1248966	0.223077	2.9	13	FALSE	TRUE	FALSE	FALSE	TRUE	glmna
OG5365_0	1054778	0.222857	7.8	35	TRUE	TRUE	TRUE	TRUE	TRUE	sema4aa
OG3314_0	1050242	0.222727	4.9	22	TRUE	TRUE	TRUE	TRUE	TRUE	fp236835.1
OG12051_0	1050533	0.222727	4.9	22	TRUE	TRUE	TRUE	TRUE	TRUE	fkbp16
OG12095_0	1050604	0.222727	4.9	22	TRUE	TRUE	TRUE	TRUE	TRUE	si:ch211-67f13.7
OG9451_0	1051195	0.222727	4.9	22	TRUE	TRUE	TRUE	TRUE	FALSE	snx25
OG10189_0	1052064	0.222727	4.9	22	TRUE	TRUE	TRUE	TRUE	FALSE	mettl1
OG11416_0	1201999	0.222727	4.9	22	FALSE	TRUE	TRUE	TRUE	TRUE	xrcc6bp1
OG3042_0	1050468	0.222581	6.9	31	TRUE	TRUE	TRUE	TRUE	TRUE	kif26aa
OG14246_0	1051777	0.222581	6.9	31	TRUE	TRUE	TRUE	TRUE	TRUE	cu695176.1
OG403_0	1053588	0.222581	6.9	31	TRUE	TRUE	TRUE	TRUE	TRUE	plcd4b
OG4712_0	1051483	0.2225	8.9	40	TRUE	TRUE	TRUE	TRUE	TRUE	loxhd1
OG5118_0	1050238	0.222222	4	18	TRUE	TRUE	TRUE	TRUE	TRUE	irf2bp1
OG13720_0	1050514	0.222222	2	9	TRUE	TRUE	TRUE	FALSE	TRUE	cu638740.2
OG8119_0	1050641	0.222222	6	27	TRUE	TRUE	TRUE	TRUE	TRUE	cu929520.1
OG10787_0	1050669	0.222222	4	18	TRUE	TRUE	TRUE	FALSE	TRUE	rab33ba
OG5754_0	1050697	0.222222	4	18	TRUE	TRUE	TRUE	TRUE	TRUE	tomm40l
OG6518_0	1050854	0.222222	4	18	TRUE	TRUE	TRUE	TRUE	FALSE	rab9b
OG9439_0	1051016	0.222222	2	9	TRUE	TRUE	TRUE	TRUE	TRUE	cyldl
OG8924_0	1051227	0.222222	6	27	TRUE	TRUE	TRUE	TRUE	TRUE	alyref
OG5060_0	1051458	0.222222	4	18	TRUE	TRUE	TRUE	TRUE	TRUE	map2k4_(2_of_2)
OG4898_0	1051470	0.222222	6	27	TRUE	TRUE	TRUE	TRUE	TRUE	nucb2b
OG2756_0	1052858	0.222222	6	27	TRUE	TRUE	TRUE	TRUE	TRUE	lnx1
OG14072_0	1052928	0.222222	4	18	TRUE	TRUE	TRUE	TRUE	TRUE	orc3
OG11581_0	1053000	0.222222	6	27	TRUE	TRUE	TRUE	TRUE	TRUE	apex1
OG9141_0	1053286	0.222222	8	36	TRUE	TRUE	TRUE	TRUE	TRUE	veph1
OG3390_0	1053623	0.222222	4	18	TRUE	TRUE	TRUE	TRUE	TRUE	xylt2
OG2580_0	1053670	0.222222	4	18	TRUE	TRUE	TRUE	TRUE	TRUE	acss1
OG14114_0	1053830	0.222222	4	18	TRUE	TRUE	TRUE	TRUE	TRUE	zgc:123238
OG8042_0	1054499	0.222222	8	36	TRUE	TRUE	TRUE	TRUE	TRUE	fbln5
OG4296_0	1056218	0.222222	8	36	TRUE	TRUE	TRUE	TRUE	TRUE	kif20b
OG15410_0	1051713	0.221875	7.1	32	TRUE	TRUE	TRUE	TRUE	TRUE	gp1ba_(1_of_2)
OG15095_0	1051739	0.221875	7.1	32	TRUE	TRUE	TRUE	TRUE	TRUE	rbl2
OG9258_0	1053278	0.221875	7.1	32	TRUE	TRUE	TRUE	TRUE	TRUE	si:ch211-241d21.5
OG11962_0	1053924	0.221875	7.1	32	TRUE	TRUE	TRUE	TRUE	TRUE	tmem264
OG10061_0	1050563	0.221739	5.1	23	TRUE	TRUE	TRUE	FALSE	TRUE	arl9
OG10482_0	1050672	0.221739	5.1	23	TRUE	TRUE	TRUE	TRUE	TRUE	tradd
OG9081_0	1050682	0.221739	5.1	23	TRUE	TRUE	TRUE	TRUE	TRUE	rbp4l
OG9965_0	1051159	0.221739	5.1	23	TRUE	TRUE	TRUE	TRUE	TRUE	kiaa0913_(2_of_2)
OG8604_0	1051250	0.221739	5.1	23	TRUE	TRUE	TRUE	TRUE	TRUE	dars2
OG7378_0	1051358	0.221739	5.1	23	TRUE	TRUE	TRUE	TRUE	TRUE	bag1
OG4645_0	1051488	0.221739	5.1	23	TRUE	TRUE	TRUE	TRUE	TRUE	tardbpl
OG259_0	1051610	0.221739	5.1	23	TRUE	TRUE	TRUE	TRUE	TRUE	si:dkey-49n23.1
OG11556_0	1051947	0.221739	5.1	23	TRUE	TRUE	TRUE	TRUE	TRUE	sspn
OG12700_0	1053187	0.221739	5.1	23	TRUE	TRUE	TRUE	TRUE	TRUE	tnfsf10_(1_of_2)
OG7523_0	1054595	0.221739	10.2	46	TRUE	TRUE	TRUE	TRUE	TRUE	rbck1
OG9614_0	1054206	0.221569	11.3	51	TRUE	TRUE	TRUE	TRUE	TRUE	slc19a1
OG2179_0	1050249	0.221429	6.2	28	TRUE	TRUE	TRUE	TRUE	TRUE	serinc2l
OG8701_0	1050403	0.221429	6.2	28	TRUE	TRUE	TRUE	TRUE	TRUE	si:ch73-142c19.1
OG5215_0	1050455	0.221429	3.1	14	TRUE	TRUE	TRUE	TRUE	TRUE	OG5215_0
OG7385_0	1051356	0.221429	6.2	28	TRUE	TRUE	TRUE	TRUE	TRUE	rgs20
OG16246_0	1051672	0.221429	6.2	28	TRUE	TRUE	TRUE	TRUE	TRUE	bcor_(2_of_2)
OG14545_0	1051759	0.221429	6.2	28	TRUE	TRUE	TRUE	TRUE	TRUE	abraa
OG14250_0	1051776	0.221429	3.1	14	TRUE	TRUE	TRUE	TRUE	TRUE	fam219aa
OG12534_0	1051883	0.221429	3.1	14	TRUE	TRUE	TRUE	TRUE	TRUE	vsg1
OG12448_0	1051888	0.221429	6.2	28	TRUE	TRUE	TRUE	TRUE	TRUE	ttc36
OG11583_0	1051942	0.221429	6.2	28	TRUE	TRUE	TRUE	TRUE	TRUE	mapta
OG10351_0	1052049	0.221429	6.2	28	TRUE	TRUE	TRUE	TRUE	TRUE	ddx31
OG2840_0	1053142	0.221429	3.1	14	TRUE	TRUE	TRUE	TRUE	TRUE	retsat
OG9581_0	1054214	0.221429	9.3	42	TRUE	TRUE	TRUE	FALSE	TRUE	gpatch3
OG13107_0	1050086	0.221212	7.3	33	TRUE	TRUE	TRUE	TRUE	TRUE	zbtb25
OG816_0	1050573	0.221053	8.4	38	TRUE	TRUE	TRUE	TRUE	TRUE	smad9
OG8736_0	1050765	0.221053	4.2	19	TRUE	TRUE	TRUE	TRUE	TRUE	ostf1
OG13842_0	1051812	0.221053	4.2	19	TRUE	TRUE	TRUE	TRUE	TRUE	trim35-13
OG13592_0	1052410	0.221053	4.2	19	TRUE	TRUE	TRUE	TRUE	TRUE	tusc2b
OG9812_0	1054172	0.221053	8.4	38	TRUE	TRUE	TRUE	TRUE	TRUE	rfwd3
OG11487_0	1055500	0.221053	8.4	38	TRUE	TRUE	TRUE	TRUE	TRUE	spg21
OG10224_0	1050084	0.220833	5.3	24	TRUE	TRUE	TRUE	TRUE	TRUE	dpcd
OG15093_0	1050501	0.220833	5.3	24	TRUE	TRUE	TRUE	TRUE	TRUE	OG15093_0
OG8559_0	1050903	0.220833	5.3	24	TRUE	TRUE	TRUE	TRUE	TRUE	ubtd1b
OG4969_0	1051466	0.220833	5.3	24	TRUE	TRUE	TRUE	TRUE	TRUE	lrit2
OG12665_0	1051877	0.220833	5.3	24	TRUE	TRUE	TRUE	TRUE	TRUE	zgc:162150
OG11481_0	1051958	0.220833	5.3	24	TRUE	TRUE	TRUE	TRUE	TRUE	chac2
OG4397_0	1053564	0.220833	5.3	24	TRUE	TRUE	TRUE	TRUE	TRUE	yme1l1b
OG15363_0	1053766	0.220833	5.3	24	TRUE	TRUE	TRUE	TRUE	TRUE	nfe2l1a
OG6536_0	1050440	0.22069	6.4	29	TRUE	TRUE	TRUE	TRUE	TRUE	stk36
OG7967_0	1051297	0.22069	6.4	29	TRUE	TRUE	TRUE	TRUE	TRUE	sdprb
OG6740_0	1051386	0.22069	6.4	29	TRUE	TRUE	TRUE	TRUE	TRUE	gart_(1_of_2)
OG15201_0	1051730	0.22069	6.4	29	TRUE	TRUE	TRUE	TRUE	TRUE	rhoa
OG7275_0	1052122	0.22069	6.4	29	TRUE	TRUE	TRUE	TRUE	TRUE	emc4
OG8499_0	1052317	0.22069	6.4	29	TRUE	TRUE	TRUE	TRUE	FALSE	gan
OG9288_0	1053068	0.22069	6.4	29	TRUE	TRUE	TRUE	TRUE	TRUE	nhlrc3
OG5194_0	1053118	0.22069	6.4	29	TRUE	TRUE	TRUE	TRUE	TRUE	c2cd4c
OG4932_0	1053125	0.22069	6.4	29	TRUE	TRUE	TRUE	TRUE	TRUE	wdr37
OG3271_0	1053633	0.22069	6.4	29	TRUE	TRUE	TRUE	TRUE	TRUE	glulc
OG1596_0	1053740	0.22069	6.4	29	TRUE	TRUE	TRUE	TRUE	TRUE	clcn2a
OG8002_0	1053361	0.220588	7.5	34	TRUE	TRUE	FALSE	TRUE	TRUE	si:cabz01080295.1
OG1412_0	1056452	0.220408	10.8	49	TRUE	TRUE	TRUE	TRUE	TRUE	ankrd28
OG1546_0	1050363	0.22	3.3	15	TRUE	TRUE	TRUE	TRUE	FALSE	tlk2
OG869_0	1050404	0.22	3.3	15	TRUE	TRUE	TRUE	TRUE	TRUE	kcnj14
OG5449_0	1050452	0.22	2.2	10	TRUE	TRUE	TRUE	TRUE	TRUE	dync1li2
OG15547_0	1050490	0.22	4.4	20	TRUE	TRUE	TRUE	TRUE	TRUE	alyref_(2_of_2)
OG6217_0	1050594	0.22	4.4	20	TRUE	TRUE	TRUE	TRUE	TRUE	ppt2
OG14064_0	1050625	0.22	6.6	30	TRUE	TRUE	TRUE	TRUE	TRUE	efs
OG15033_0	1050716	0.22	6.6	30	TRUE	TRUE	TRUE	TRUE	TRUE	zgc:66433
OG14552_0	1050788	0.22	5.5	25	TRUE	TRUE	TRUE	TRUE	TRUE	efna2b
OG11011_0	1050794	0.22	5.5	25	TRUE	TRUE	TRUE	TRUE	TRUE	rhoub
OG2195_0	1050938	0.22	5.5	25	TRUE	TRUE	FALSE	TRUE	TRUE	sin3b
OG4934_0	1051056	0.22	5.5	25	TRUE	TRUE	TRUE	TRUE	TRUE	ctsd
OG7859_0	1051307	0.22	3.3	15	TRUE	TRUE	TRUE	TRUE	TRUE	eif5b
OG3401_0	1051569	0.22	4.4	20	TRUE	TRUE	TRUE	TRUE	TRUE	foxk2_(2_of_2)
OG15615_0	1051698	0.22	4.4	20	TRUE	TRUE	TRUE	TRUE	TRUE	si:ch211-165g14.1
OG1172_0	1051930	0.22	5.5	25	TRUE	TRUE	TRUE	TRUE	TRUE	parg
OG11575_0	1051943	0.22	1.1	5	TRUE	TRUE	FALSE	FALSE	TRUE	ruvbl1
OG11248_0	1051976	0.22	4.4	20	TRUE	TRUE	TRUE	TRUE	TRUE	armc10
OG10232_0	1052236	0.22	5.5	25	TRUE	TRUE	TRUE	TRUE	TRUE	npb
OG5133_0	1052495	0.22	6.6	30	TRUE	TRUE	TRUE	TRUE	TRUE	q4sgv8_tetng
OG1691_0	1052539	0.22	6.6	30	TRUE	TRUE	TRUE	TRUE	TRUE	slc5a7a
OG13002_0	1053225	0.22	5.5	25	TRUE	TRUE	TRUE	TRUE	TRUE	rell2
OG9676_0	1053255	0.22	4.4	20	TRUE	TRUE	TRUE	TRUE	TRUE	pex12
OG9131_0	1053287	0.22	6.6	30	TRUE	TRUE	TRUE	TRUE	TRUE	txndc5
OG2275_0	1053680	0.22	5.5	25	TRUE	TRUE	TRUE	TRUE	TRUE	arhgap17a
OG9927_0	1054153	0.22	11	50	TRUE	TRUE	TRUE	TRUE	TRUE	atg14
OG9326_0	1054260	0.22	5.5	25	TRUE	TRUE	TRUE	TRUE	TRUE	fbxl6
OG9153_0	1054302	0.22	8.8	40	TRUE	TRUE	TRUE	TRUE	TRUE	prpf4
OG15248_0	1055254	0.22	5.5	25	TRUE	TRUE	TRUE	TRUE	TRUE	rtn4ip1
OG11928_0	1055437	0.22	6.6	30	TRUE	TRUE	TRUE	TRUE	TRUE	sirt2
OG9705_0	1201886	0.22	1.1	5	FALSE	TRUE	TRUE	TRUE	TRUE	ppp2r4
OG7804_0	1201904	0.22	1.1	5	FALSE	TRUE	TRUE	TRUE	TRUE	tti1
OG15352_0	1201972	0.22	3.3	15	FALSE	TRUE	TRUE	TRUE	TRUE	pvalb5
OG10907_0	1053018	0.219512	9	41	TRUE	TRUE	TRUE	TRUE	TRUE	rgs19
OG13438_0	1053222	0.219444	7.9	36	TRUE	TRUE	TRUE	TRUE	TRUE	rfesd
OG4349_0	1051508	0.219355	6.8	31	TRUE	TRUE	TRUE	TRUE	TRUE	arrdc3b
OG9181_0	1052097	0.219355	6.8	31	TRUE	TRUE	TRUE	TRUE	TRUE	wnt9b
OG2673_0	1053664	0.219355	6.8	31	TRUE	TRUE	TRUE	TRUE	TRUE	sall3a
OG4958_0	1054817	0.219355	6.8	31	TRUE	TRUE	TRUE	TRUE	TRUE	gys1
OG1635_0	1055222	0.219355	6.8	31	TRUE	TRUE	TRUE	TRUE	TRUE	slc27a6
OG11949_0	1201953	0.219355	6.8	31	FALSE	TRUE	TRUE	TRUE	TRUE	atg101
OG15158_0	1050499	0.219231	5.7	26	TRUE	TRUE	TRUE	TRUE	TRUE	OG15158_0
OG9666_0	1050677	0.219231	5.7	26	TRUE	TRUE	TRUE	TRUE	TRUE	srpx
OG6739_0	1050690	0.219231	5.7	26	TRUE	TRUE	TRUE	TRUE	TRUE	zgc:112982
OG14568_0	1050719	0.219231	5.7	26	TRUE	TRUE	TRUE	TRUE	TRUE	eif5a2
OG9486_0	1050894	0.219231	5.7	26	TRUE	FALSE	TRUE	TRUE	TRUE	ccni
OG9066_0	1052697	0.219231	5.7	26	TRUE	TRUE	TRUE	TRUE	TRUE	pdhx
OG10673_0	1053027	0.219231	5.7	26	TRUE	TRUE	TRUE	TRUE	TRUE	prelid1a
OG10279_0	1054061	0.219231	5.7	26	TRUE	TRUE	TRUE	TRUE	TRUE	zgc:161969
OG12269_0	1050603	0.219048	4.6	21	TRUE	TRUE	TRUE	TRUE	TRUE	knstrn
OG9324_0	1051204	0.219048	4.6	21	TRUE	TRUE	TRUE	TRUE	TRUE	si:zfos-943e10.1
OG12071_0	1051910	0.219048	4.6	21	TRUE	TRUE	TRUE	TRUE	TRUE	si:ch211-103b1.2
OG12002_0	1053191	0.219048	4.6	21	TRUE	TRUE	TRUE	TRUE	TRUE	erlec1
OG9565_0	1054217	0.219048	4.6	21	TRUE	TRUE	TRUE	TRUE	TRUE	mfsd9
OG8023_0	1054504	0.219048	9.2	42	TRUE	TRUE	FALSE	TRUE	TRUE	fbxo33
OG1581_0	1055234	0.219048	4.6	21	TRUE	TRUE	TRUE	TRUE	TRUE	zgc:154046
OG7868_0	1051144	0.218919	8.1	37	TRUE	TRUE	TRUE	TRUE	TRUE	eif2ak1
OG9553_0	1050299	0.21875	3.5	16	TRUE	TRUE	TRUE	TRUE	TRUE	hpse
OG2371_0	1051073	0.21875	7	32	TRUE	TRUE	TRUE	TRUE	TRUE	jakmip1
OG11731_0	1051109	0.21875	3.5	16	TRUE	TRUE	TRUE	TRUE	TRUE	ggps1
OG5802_0	1051427	0.21875	3.5	16	TRUE	TRUE	TRUE	TRUE	TRUE	lgals1_(1_of_4)
OG9833_0	1052088	0.21875	3.5	16	TRUE	TRUE	TRUE	TRUE	TRUE	erh
OG5954_0	1052132	0.21875	7	32	TRUE	TRUE	TRUE	TRUE	TRUE	ephx1
OG4742_0	1052360	0.21875	7	32	TRUE	TRUE	TRUE	TRUE	TRUE	fam129ba
OG12980_0	1052966	0.21875	3.5	16	TRUE	TRUE	TRUE	TRUE	TRUE	si:ch211-250n8.1
OG7968_0	1053089	0.21875	3.5	16	TRUE	TRUE	TRUE	TRUE	TRUE	hspe1
OG9046_0	1054325	0.21875	7	32	TRUE	TRUE	TRUE	TRUE	TRUE	ssu72
OG10683_0	1055627	0.21875	7	32	TRUE	TRUE	TRUE	TRUE	TRUE	thoc3
OG8377_0	1055975	0.21875	10.5	48	TRUE	TRUE	TRUE	TRUE	TRUE	mrvi1
OG10640_0	1056639	0.21875	3.5	16	TRUE	TRUE	TRUE	TRUE	TRUE	cct7
OG7827_0	1051040	0.218519	5.9	27	TRUE	TRUE	TRUE	TRUE	TRUE	org
OG12741_0	1051873	0.218519	5.9	27	TRUE	TRUE	TRUE	TRUE	TRUE	dtx3l
OG11205_0	1051981	0.218519	5.9	27	TRUE	TRUE	TRUE	TRUE	TRUE	hyal6
OG9015_0	1052308	0.218519	5.9	27	TRUE	TRUE	TRUE	TRUE	TRUE	gadd45ab
OG3393_0	1052501	0.218519	5.9	27	TRUE	TRUE	TRUE	TRUE	TRUE	klhl43
OG4707_0	1052810	0.218519	5.9	27	TRUE	TRUE	TRUE	TRUE	TRUE	igsf21b
OG13202_0	1052959	0.218519	5.9	27	TRUE	TRUE	TRUE	TRUE	TRUE	hunk
OG6077_0	1054736	0.218367	10.7	49	TRUE	TRUE	TRUE	TRUE	TRUE	faima
OG3043_0	1055061	0.218301	33.4	153	TRUE	TRUE	TRUE	TRUE	TRUE	rfx4
OG8472_0	1054416	0.218289	278.1	1274	TRUE	TRUE	TRUE	TRUE	TRUE	sp5a
OG10058_0	1050345	0.218182	2.4	11	TRUE	TRUE	TRUE	TRUE	FALSE	tgs1
OG14278_0	1050365	0.218182	4.8	22	TRUE	TRUE	TRUE	TRUE	TRUE	nudt16
OG13303_0	1050728	0.218182	4.8	22	TRUE	TRUE	TRUE	TRUE	TRUE	ogn
OG8500_0	1050841	0.218182	4.8	22	TRUE	TRUE	TRUE	TRUE	TRUE	cetp
OG7205_0	1051045	0.218182	4.8	22	TRUE	TRUE	TRUE	TRUE	TRUE	OG7205_0
OG13378_0	1051101	0.218182	2.4	11	TRUE	FALSE	TRUE	FALSE	TRUE	si:ch211-266i6.3
OG11685_0	1051110	0.218182	4.8	22	TRUE	TRUE	TRUE	TRUE	TRUE	snrpa1
OG11043_0	1051995	0.218182	4.8	22	TRUE	TRUE	TRUE	TRUE	TRUE	apaf1
OG8673_0	1053079	0.218182	4.8	22	TRUE	TRUE	TRUE	TRUE	TRUE	dio2
OG1529_0	1054114	0.218182	4.8	22	TRUE	TRUE	TRUE	TRUE	TRUE	ago3b
OG864_0	1054386	0.218182	4.8	22	TRUE	TRUE	TRUE	TRUE	TRUE	cyth4_(1_of_2)
OG3095_0	1055058	0.218182	9.6	44	TRUE	TRUE	TRUE	TRUE	TRUE	cbl
OG6567_0	1056108	0.218182	9.6	44	TRUE	TRUE	TRUE	TRUE	TRUE	abcd3a
OG3011_0	1201998	0.218182	4.8	22	FALSE	TRUE	TRUE	TRUE	TRUE	hook1
OG10204_0	1231330	0.218182	2.4	11	FALSE	FALSE	TRUE	FALSE	TRUE	zgc:152968
OG13649_0	1053855	0.217865	939	4310	TRUE	TRUE	TRUE	TRUE	TRUE	klf5b
OG7904_0	1050225	0.217857	6.1	28	TRUE	TRUE	TRUE	TRUE	TRUE	ubr7
OG11642_0	1050967	0.217857	6.1	28	TRUE	TRUE	TRUE	TRUE	TRUE	sox19b
OG9384_0	1051018	0.217857	6.1	28	TRUE	TRUE	TRUE	TRUE	TRUE	rgs11
OG4651_0	1051487	0.217857	6.1	28	TRUE	TRUE	TRUE	TRUE	TRUE	kiaa1549lb
OG367_0	1052838	0.217857	6.1	28	TRUE	TRUE	TRUE	TRUE	TRUE	pfkfb2a
OG8451_0	1053333	0.217857	6.1	28	TRUE	TRUE	TRUE	TRUE	TRUE	bard1
OG6494_0	1053452	0.217857	6.1	28	TRUE	TRUE	TRUE	TRUE	TRUE	naalad2
OG10836_0	1054024	0.217857	6.1	28	TRUE	TRUE	TRUE	TRUE	TRUE	si:dkey-240h12.4
OG10736_0	1054029	0.217857	6.1	28	TRUE	TRUE	TRUE	TRUE	TRUE	cdk10
OG8748_0	1050217	0.217647	3.7	17	TRUE	FALSE	TRUE	TRUE	TRUE	spata5l1
OG10379_0	1050558	0.217647	3.7	17	TRUE	TRUE	TRUE	TRUE	TRUE	btf3
OG10359_0	1050559	0.217647	3.7	17	TRUE	TRUE	TRUE	TRUE	TRUE	tmem234
OG2121_0	1052387	0.217647	3.7	17	TRUE	TRUE	TRUE	TRUE	FALSE	stxbp1a
OG12045_0	1052642	0.217647	7.4	34	TRUE	TRUE	TRUE	TRUE	TRUE	blm
OG7976_0	1053362	0.217647	3.7	17	TRUE	TRUE	TRUE	TRUE	TRUE	lcmt2
OG314_0	1055054	0.217647	7.4	34	TRUE	TRUE	TRUE	TRUE	TRUE	scn4aa
OG6203_0	1056119	0.2175	8.7	40	TRUE	TRUE	TRUE	TRUE	TRUE	si:ch211-233a24.2
OG5246_0	1050699	0.217391	5	23	TRUE	TRUE	TRUE	TRUE	TRUE	cabz01101003.1
OG4676_0	1051485	0.217391	5	23	TRUE	TRUE	TRUE	TRUE	TRUE	chkb
OG3273_0	1051576	0.217391	5	23	TRUE	TRUE	TRUE	TRUE	TRUE	zgc:153039
OG3003_0	1051587	0.217391	5	23	TRUE	TRUE	TRUE	TRUE	TRUE	tbl1xr1b
OG2670_0	1052382	0.217391	10	46	TRUE	TRUE	TRUE	TRUE	TRUE	leprot
OG10397_0	1053034	0.217391	5	23	TRUE	TRUE	TRUE	TRUE	TRUE	igfbp2a
OG1729_0	1053151	0.217391	5	23	TRUE	TRUE	TRUE	TRUE	TRUE	atl1
OG5166_0	1201930	0.217391	5	23	FALSE	FALSE	FALSE	TRUE	TRUE	nf1b
OG11881_0	1050736	0.217241	6.3	29	TRUE	TRUE	TRUE	TRUE	TRUE	cwf19l1
OG8722_0	1051239	0.217143	7.6	35	TRUE	TRUE	TRUE	TRUE	TRUE	cbwd
OG8517_0	1055959	0.217073	8.9	41	TRUE	FALSE	TRUE	TRUE	TRUE	si:ch211-79l20.4
OG6470_0	1050104	0.216667	3.9	18	TRUE	TRUE	TRUE	TRUE	TRUE	zbtb8a
OG10099_0	1050124	0.216667	2.6	12	TRUE	TRUE	FALSE	TRUE	TRUE	bbs1
OG11018_0	1050276	0.216667	1.3	6	TRUE	TRUE	TRUE	TRUE	TRUE	cebpz
OG10361_0	1050281	0.216667	3.9	18	TRUE	TRUE	TRUE	TRUE	TRUE	rpl13a
OG13725_0	1050319	0.216667	2.6	12	TRUE	TRUE	TRUE	TRUE	TRUE	si:dkey-20d21.12
OG9035_0	1050396	0.216667	5.2	24	TRUE	TRUE	TRUE	TRUE	TRUE	alg9
OG15974_0	1050487	0.216667	3.9	18	TRUE	TRUE	TRUE	TRUE	TRUE	OG15974_0
OG11839_0	1050537	0.216667	2.6	12	TRUE	TRUE	TRUE	TRUE	TRUE	atraid
OG3213_0	1050618	0.216667	7.8	36	TRUE	TRUE	TRUE	TRUE	TRUE	efr3bb
OG6797_0	1050802	0.216667	2.6	12	TRUE	TRUE	TRUE	TRUE	TRUE	laptm4b_(1_of_2)
OG12644_0	1050809	0.216667	2.6	12	TRUE	TRUE	TRUE	TRUE	TRUE	znf511
OG11546_0	1050875	0.216667	3.9	18	TRUE	TRUE	TRUE	TRUE	TRUE	med21
OG3906_0	1051062	0.216667	5.2	24	TRUE	TRUE	TRUE	TRUE	TRUE	bx510316.2
OG9433_0	1051197	0.216667	5.2	24	TRUE	TRUE	TRUE	TRUE	TRUE	si:ch211-71n6.4
OG7963_0	1051298	0.216667	5.2	24	TRUE	TRUE	TRUE	TRUE	TRUE	OG7963_0
OG7387_0	1051355	0.216667	1.3	6	TRUE	FALSE	TRUE	FALSE	TRUE	extl2
OG4883_0	1051472	0.216667	3.9	18	TRUE	TRUE	TRUE	TRUE	TRUE	ctdspl2b
OG3832_0	1051545	0.216667	6.5	30	TRUE	TRUE	TRUE	TRUE	TRUE	ltk
OG6449_0	1052130	0.216667	9.1	42	TRUE	TRUE	TRUE	TRUE	TRUE	opn5
OG13620_0	1052518	0.216667	6.5	30	TRUE	TRUE	TRUE	TRUE	TRUE	mmadhc
OG6888_0	1053428	0.216667	6.5	30	TRUE	TRUE	TRUE	TRUE	TRUE	fam208a
OG660_0	1053447	0.216667	5.2	24	TRUE	TRUE	TRUE	TRUE	TRUE	slc8a4a
OG9713_0	1055857	0.216667	9.1	42	TRUE	TRUE	TRUE	TRUE	TRUE	rfc1
OG4090_0	1056234	0.216667	5.2	24	TRUE	TRUE	TRUE	TRUE	TRUE	plbd1
OG11377_0	1056569	0.216667	1.3	6	TRUE	TRUE	FALSE	TRUE	TRUE	cdkn2aip
OG7598_0	1201885	0.216667	2.6	12	FALSE	TRUE	TRUE	TRUE	FALSE	pop1
OG8983_0	1201924	0.216667	2.6	12	FALSE	TRUE	TRUE	TRUE	TRUE	wdr77
OG3518_0	1201931	0.216667	2.6	12	FALSE	TRUE	TRUE	TRUE	FALSE	cab39l1
OG15016_0	1201934	0.216667	2.6	12	FALSE	TRUE	TRUE	TRUE	TRUE	OG15016_0
OG9190_0	1201963	0.216667	2.6	12	FALSE	TRUE	TRUE	TRUE	TRUE	p3h4
OG11013_0	1056604	0.216393	13.2	61	TRUE	TRUE	FALSE	TRUE	TRUE	ap2s1
OG1195_0	1055434	0.216279	9.3	43	TRUE	TRUE	TRUE	TRUE	TRUE	msnb
OG10055_0	1050637	0.216216	8	37	TRUE	TRUE	TRUE	TRUE	TRUE	pigt
OG13929_0	1051806	0.216216	8	37	TRUE	TRUE	TRUE	TRUE	TRUE	hspbp1
OG11149_0	1055554	0.216216	8	37	TRUE	TRUE	TRUE	TRUE	TRUE	mospd1
OG12318_0	1050949	0.216129	6.7	31	TRUE	TRUE	TRUE	TRUE	TRUE	fam179b
OG1021_0	1050351	0.216	5.4	25	TRUE	TRUE	TRUE	TRUE	TRUE	atp2b1b
OG8548_0	1050408	0.216	5.4	25	TRUE	TRUE	TRUE	TRUE	TRUE	zgc:112083
OG7423_0	1052742	0.216	5.4	25	TRUE	TRUE	TRUE	TRUE	TRUE	sf1
OG14313_0	1053815	0.216	5.4	25	TRUE	TRUE	TRUE	TRUE	TRUE	c11orf87
OG3058_0	1201997	0.216	5.4	25	FALSE	TRUE	TRUE	TRUE	TRUE	rlf
OG6607_0	1050439	0.215789	4.1	19	TRUE	TRUE	TRUE	TRUE	TRUE	valopb
OG8109_0	1050844	0.215789	4.1	19	TRUE	TRUE	TRUE	TRUE	TRUE	orai1b
OG2848_0	1051597	0.215789	4.1	19	TRUE	TRUE	TRUE	TRUE	TRUE	si:ch211-166a6.5
OG10585_0	1052553	0.215789	4.1	19	TRUE	TRUE	TRUE	TRUE	TRUE	zgc:77880
OG15949_0	1052891	0.215789	4.1	19	TRUE	TRUE	TRUE	TRUE	TRUE	OG15949_0
OG6979_0	1053418	0.215789	4.1	19	TRUE	TRUE	TRUE	TRUE	TRUE	map4k5
OG9365_0	1054094	0.215789	8.2	38	TRUE	TRUE	TRUE	TRUE	TRUE	ccdc174
OG15334_0	1055251	0.215789	8.2	38	TRUE	TRUE	TRUE	TRUE	TRUE	si:ch211-230g15.5
OG14110_0	1055315	0.215789	8.2	38	TRUE	TRUE	TRUE	TRUE	TRUE	prdm2b
OG8650_0	1053319	0.215625	6.9	32	TRUE	TRUE	TRUE	TRUE	TRUE	tspan31
OG4018_0	1053590	0.215625	6.9	32	TRUE	TRUE	TRUE	TRUE	TRUE	tspan7b
OG3400_0	1053622	0.215625	6.9	32	TRUE	TRUE	TRUE	TRUE	TRUE	herc1
OG7944_0	1054514	0.215625	6.9	32	TRUE	TRUE	TRUE	TRUE	TRUE	psmd6
OG10700_0	1055622	0.215625	6.9	32	TRUE	TRUE	TRUE	TRUE	TRUE	clcn7
OG10509_0	1056652	0.215625	6.9	32	TRUE	TRUE	TRUE	TRUE	FALSE	si:ch73-152o7.1
OG607_0	1053470	0.215431	107.5	499	TRUE	TRUE	TRUE	TRUE	TRUE	kdm5a
OG1854_0	1050478	0.215385	5.6	26	TRUE	TRUE	FALSE	FALSE	TRUE	pde5a_(3_of_3)
OG6743_0	1050601	0.215385	5.6	26	TRUE	TRUE	TRUE	TRUE	TRUE	ccnb2
OG8108_0	1050643	0.215385	5.6	26	TRUE	TRUE	TRUE	TRUE	TRUE	nfkbil1
OG13092_0	1050729	0.215385	5.6	26	TRUE	TRUE	TRUE	TRUE	TRUE	cbx5
OG13606_0	1050748	0.215385	2.8	13	TRUE	TRUE	TRUE	TRUE	TRUE	dcps
OG8990_0	1050976	0.215385	2.8	13	TRUE	TRUE	TRUE	TRUE	TRUE	taf10
OG4042_0	1051060	0.215385	2.8	13	TRUE	TRUE	TRUE	TRUE	TRUE	atg2b
OG13690_0	1051826	0.215385	5.6	26	TRUE	TRUE	TRUE	TRUE	TRUE	lrrc49
OG1244_0	1051889	0.215385	5.6	26	TRUE	TRUE	TRUE	TRUE	TRUE	sipa1l1
OG11591_0	1051940	0.215385	2.8	13	TRUE	TRUE	TRUE	TRUE	TRUE	slc35a4
OG9661_0	1053258	0.215385	5.6	26	TRUE	TRUE	TRUE	TRUE	TRUE	dcaf6
OG4998_0	1053528	0.215385	5.6	26	TRUE	TRUE	TRUE	TRUE	TRUE	trim24
OG13056_0	1053884	0.215385	2.8	13	TRUE	TRUE	TRUE	TRUE	TRUE	si:ch1073-456m8.1
OG10665_0	1054040	0.215385	2.8	13	TRUE	TRUE	TRUE	TRUE	TRUE	fam114a2
OG7472_0	1201879	0.215385	2.8	13	FALSE	FALSE	TRUE	TRUE	TRUE	eci2
OG7494_0	1050914	0.215152	7.1	33	TRUE	TRUE	TRUE	TRUE	TRUE	mtmr10
OG11927_0	1052426	0.215152	7.1	33	TRUE	TRUE	TRUE	TRUE	TRUE	gltscr2
OG9712_0	1052678	0.215152	7.1	33	TRUE	TRUE	TRUE	TRUE	TRUE	mesdc1
OG11626_0	1053960	0.215152	7.1	33	TRUE	TRUE	TRUE	TRUE	TRUE	nek2
OG4467_0	1054902	0.215152	7.1	33	TRUE	TRUE	TRUE	TRUE	TRUE	c7
OG10330_0	1055692	0.215094	467.4	2173	TRUE	TRUE	TRUE	TRUE	TRUE	sp5l
OG7456_0	1051346	0.215	8.6	40	TRUE	TRUE	TRUE	TRUE	TRUE	brat1
OG5395_0	1051441	0.215	4.3	20	TRUE	TRUE	TRUE	TRUE	TRUE	cnot2
OG10473_0	1052040	0.215	4.3	20	TRUE	TRUE	TRUE	TRUE	TRUE	pnkp
OG7975_0	1052284	0.215	4.3	20	TRUE	TRUE	TRUE	TRUE	TRUE	dbr1
OG11547_0	1052527	0.215	8.6	40	TRUE	TRUE	TRUE	TRUE	TRUE	entpd6
OG6726_0	1053438	0.215	4.3	20	TRUE	TRUE	TRUE	TRUE	TRUE	try
OG15045_0	1053791	0.215	4.3	20	TRUE	TRUE	TRUE	TRUE	TRUE	kcnk17
OG13605_0	1053859	0.215	4.3	20	TRUE	TRUE	TRUE	TRUE	TRUE	cd9a
OG8115_0	1054486	0.215	4.3	20	TRUE	TRUE	TRUE	TRUE	TRUE	rnf185
OG10319_0	1054089	0.214953	658.4	3063	TRUE	TRUE	TRUE	TRUE	TRUE	znf740b
OG13265_0	1050520	0.214815	5.8	27	TRUE	TRUE	TRUE	TRUE	TRUE	rbm4.3
OG7100_0	1050689	0.214815	5.8	27	TRUE	TRUE	TRUE	TRUE	TRUE	ppp1r37
OG8444_0	1051265	0.214815	5.8	27	TRUE	TRUE	TRUE	TRUE	TRUE	ist1
OG3105_0	1053638	0.214815	5.8	27	TRUE	TRUE	TRUE	TRUE	TRUE	aldh1a2
OG13495_0	1053221	0.214706	7.3	34	TRUE	TRUE	TRUE	TRUE	TRUE	chp2
OG6876_0	1054665	0.214706	7.3	34	TRUE	TRUE	TRUE	TRUE	TRUE	pyurf
OG8715_0	1054377	0.214634	8.8	41	TRUE	TRUE	TRUE	TRUE	TRUE	zbtb41
OG4644_0	1050133	0.214286	4.5	21	TRUE	TRUE	TRUE	TRUE	TRUE	tardbp
OG9494_0	1050289	0.214286	3	14	TRUE	TRUE	TRUE	TRUE	TRUE	rgp1
OG8786_0	1050301	0.214286	4.5	21	TRUE	TRUE	TRUE	TRUE	TRUE	lyrm1
OG2083_0	1050476	0.214286	3	14	TRUE	TRUE	TRUE	TRUE	TRUE	strn4
OG14066_0	1050511	0.214286	6	28	TRUE	TRUE	TRUE	TRUE	TRUE	OG14066_0
OG12624_0	1050527	0.214286	4.5	21	TRUE	TRUE	TRUE	TRUE	TRUE	spata2
OG6728_0	1050814	0.214286	3	14	TRUE	TRUE	TRUE	TRUE	TRUE	faap24
OG2523_0	1051137	0.214286	3	14	TRUE	TRUE	TRUE	TRUE	TRUE	sgsm1b
OG9276_0	1051206	0.214286	6	28	TRUE	TRUE	TRUE	TRUE	TRUE	c1orf112
OG9191_0	1051215	0.214286	3	14	TRUE	TRUE	TRUE	TRUE	TRUE	loc100049510
OG7893_0	1051303	0.214286	4.5	21	TRUE	TRUE	TRUE	TRUE	TRUE	zbtb8os
OG4262_0	1051514	0.214286	6	28	TRUE	TRUE	TRUE	TRUE	TRUE	lats1
OG16157_0	1051676	0.214286	6	28	TRUE	TRUE	TRUE	TRUE	TRUE	si:dkey-283b1.7
OG15129_0	1051736	0.214286	6	28	TRUE	TRUE	TRUE	TRUE	TRUE	bcam
OG7427_0	1052119	0.214286	7.5	35	TRUE	TRUE	TRUE	TRUE	TRUE	mapkap1
OG4714_0	1052142	0.214286	6	28	TRUE	TRUE	TRUE	TRUE	TRUE	aars
OG1190_0	1052985	0.214286	6	28	TRUE	TRUE	TRUE	TRUE	TRUE	stag2b
OG2342_0	1053145	0.214286	7.5	35	TRUE	TRUE	TRUE	TRUE	TRUE	elmo3
OG7959_0	1053365	0.214286	6	28	TRUE	TRUE	TRUE	TRUE	TRUE	si:dkeyp-110e4.6
OG14582_0	1053805	0.214286	3	14	TRUE	TRUE	TRUE	TRUE	TRUE	q4tfd5_tetng
OG14287_0	1053820	0.214286	4.5	21	TRUE	TRUE	TRUE	TRUE	TRUE	setd1a
OG13085_0	1053882	0.214286	4.5	21	TRUE	TRUE	TRUE	TRUE	TRUE	kdelr2a
OG81_0	1054487	0.214286	10.5	49	TRUE	TRUE	TRUE	TRUE	TRUE	chrna2b
OG4070_0	1054956	0.214286	7.5	35	TRUE	TRUE	TRUE	TRUE	TRUE	usp24
OG11817_0	1055456	0.214286	6	28	TRUE	TRUE	TRUE	TRUE	TRUE	rsph9
OG2965_0	1056301	0.214286	10.5	49	TRUE	TRUE	TRUE	TRUE	TRUE	tln2a
OG13259_0	1056490	0.214286	6	28	TRUE	TRUE	TRUE	TRUE	TRUE	eif5a
OG8469_0	1201890	0.214286	4.5	21	FALSE	TRUE	TRUE	TRUE	TRUE	ehhadh
OG15314_0	1201965	0.214286	3	14	FALSE	TRUE	TRUE	TRUE	TRUE	q4sb37_tetng
OG7332_0	1054636	0.213889	7.7	36	TRUE	TRUE	TRUE	TRUE	TRUE	fam162a
OG11733_0	1056538	0.213889	7.7	36	TRUE	TRUE	TRUE	TRUE	TRUE	nenf
OG3914_0	1052368	0.213793	6.2	29	TRUE	TRUE	TRUE	TRUE	TRUE	iqca1l
OG14952_0	1053166	0.213793	6.2	29	TRUE	TRUE	TRUE	TRUE	TRUE	OG14952_0
OG15392_0	1053764	0.213793	6.2	29	TRUE	TRUE	TRUE	TRUE	TRUE	aimp1
OG10586_0	1055647	0.213793	6.2	29	TRUE	TRUE	TRUE	TRUE	TRUE	pdyn
OG4756_0	1051481	0.213636	4.7	22	TRUE	TRUE	TRUE	TRUE	TRUE	krt18
OG12401_0	1052973	0.213636	4.7	22	TRUE	TRUE	TRUE	TRUE	TRUE	chrac1
OG13967_0	1201974	0.213636	4.7	22	FALSE	TRUE	TRUE	TRUE	TRUE	zgc:110319
OG15125_0	1050121	0.213333	3.2	15	TRUE	TRUE	TRUE	TRUE	TRUE	desi1b
OG11975_0	1050286	0.213333	3.2	15	TRUE	TRUE	TRUE	TRUE	TRUE	copg2
OG14373_0	1050721	0.213333	3.2	15	TRUE	TRUE	TRUE	TRUE	TRUE	mis18a
OG12802_0	1050731	0.213333	6.4	30	TRUE	TRUE	TRUE	TRUE	TRUE	si:dkeyp-72g9.4
OG10340_0	1050742	0.213333	3.2	15	TRUE	TRUE	TRUE	TRUE	TRUE	sh3d21
OG11608_0	1051005	0.213333	6.4	30	TRUE	TRUE	FALSE	FALSE	TRUE	dzank1
OG2996_0	1051589	0.213333	3.2	15	TRUE	TRUE	TRUE	TRUE	TRUE	nmt1a
OG14273_0	1051774	0.213333	3.2	15	TRUE	TRUE	TRUE	TRUE	TRUE	bx571715.2
OG14143_0	1051787	0.213333	6.4	30	TRUE	TRUE	TRUE	TRUE	TRUE	tmem231
OG10210_0	1054068	0.213333	3.2	15	TRUE	TRUE	TRUE	TRUE	TRUE	tsc2
OG7978_0	1056010	0.213333	6.4	30	TRUE	FALSE	TRUE	TRUE	TRUE	acot8
OG10807_0	1056619	0.213333	6.4	30	TRUE	TRUE	TRUE	TRUE	TRUE	reep1
OG418_0	1053581	0.213158	8.1	38	TRUE	TRUE	TRUE	TRUE	TRUE	ptprea
OG11191_0	1055547	0.213158	8.1	38	TRUE	TRUE	TRUE	TRUE	TRUE	st8sia2
OG6605_0	1051392	0.213043	4.9	23	TRUE	TRUE	TRUE	TRUE	TRUE	hsd3b1
OG13698_0	1051824	0.213043	4.9	23	TRUE	TRUE	TRUE	TRUE	TRUE	prrc2a
OG13178_0	1051854	0.213043	4.9	23	TRUE	TRUE	TRUE	TRUE	TRUE	marcksl1b
OG10495_0	1052035	0.213043	4.9	23	TRUE	TRUE	TRUE	TRUE	TRUE	elp4
OG10095_0	1052071	0.213043	4.9	23	TRUE	TRUE	TRUE	TRUE	TRUE	rnf25
OG8669_0	1052708	0.213043	4.9	23	TRUE	TRUE	TRUE	TRUE	TRUE	si:ch211-210c8.6
OG9556_0	1053266	0.213043	4.9	23	TRUE	TRUE	TRUE	TRUE	TRUE	si:ch211-216l23.2
OG5199_0	1053508	0.213043	4.9	23	TRUE	TRUE	TRUE	TRUE	TRUE	amigo1_(1_of_2)
OG3331_0	1052164	0.212903	6.6	31	TRUE	TRUE	TRUE	TRUE	TRUE	kat2a
OG7541_0	1053391	0.212903	6.6	31	TRUE	TRUE	TRUE	TRUE	TRUE	si:ch211-235m3.5
OG10811_0	1055604	0.212903	6.6	31	TRUE	TRUE	TRUE	TRUE	TRUE	ctdp1
OG12585_0	1050167	0.2125	1.7	8	TRUE	TRUE	TRUE	TRUE	TRUE	ift27
OG6598_0	1050194	0.2125	5.1	24	TRUE	TRUE	TRUE	TRUE	TRUE	ssrp1b
OG10740_0	1050277	0.2125	3.4	16	TRUE	TRUE	TRUE	TRUE	TRUE	prmt7
OG12400_0	1050326	0.2125	1.7	8	TRUE	FALSE	FALSE	TRUE	FALSE	cu856207.1
OG4399_0	1050460	0.2125	5.1	24	TRUE	TRUE	TRUE	TRUE	TRUE	lonrf2
OG13849_0	1050664	0.2125	3.4	16	TRUE	TRUE	TRUE	TRUE	TRUE	zgc:154006
OG12074_0	1050667	0.2125	5.1	24	TRUE	TRUE	TRUE	TRUE	TRUE	vcanb
OG9539_0	1050679	0.2125	3.4	16	TRUE	TRUE	TRUE	TRUE	TRUE	immt
OG9933_0	1051160	0.2125	8.5	40	TRUE	TRUE	TRUE	TRUE	TRUE	trnt1
OG9644_0	1051181	0.2125	5.1	24	TRUE	TRUE	TRUE	TRUE	TRUE	spag7
OG6109_0	1051418	0.2125	3.4	16	TRUE	TRUE	TRUE	TRUE	TRUE	usp16
OG14516_0	1051760	0.2125	5.1	24	TRUE	TRUE	TRUE	TRUE	TRUE	q4ria2_tetng
OG11724_0	1051929	0.2125	5.1	24	TRUE	TRUE	TRUE	TRUE	TRUE	ccnb3
OG10296_0	1052057	0.2125	5.1	24	TRUE	TRUE	TRUE	TRUE	TRUE	zgc:195245
OG8040_0	1052257	0.2125	5.1	24	TRUE	TRUE	TRUE	FALSE	TRUE	rtf1
OG8791_0	1052313	0.2125	5.1	24	TRUE	TRUE	TRUE	TRUE	TRUE	exosc9
OG6796_0	1052763	0.2125	5.1	24	TRUE	TRUE	TRUE	TRUE	TRUE	fam210ab
OG1942_0	1052880	0.2125	6.8	32	TRUE	TRUE	TRUE	TRUE	TRUE	kcnd3
OG13681_0	1052946	0.2125	1.7	8	TRUE	TRUE	TRUE	TRUE	TRUE	fen1
OG7702_0	1053093	0.2125	5.1	24	TRUE	TRUE	TRUE	TRUE	TRUE	sart3
OG8204_0	1053352	0.2125	5.1	24	TRUE	TRUE	TRUE	TRUE	TRUE	znf704
OG6462_0	1053454	0.2125	6.8	32	TRUE	TRUE	TRUE	TRUE	TRUE	ace
OG4235_0	1053578	0.2125	5.1	24	TRUE	TRUE	TRUE	TRUE	TRUE	gak
OG10692_0	1054035	0.2125	3.4	16	TRUE	TRUE	TRUE	TRUE	TRUE	synj1
OG9734_0	1054185	0.2125	6.8	32	TRUE	TRUE	TRUE	TRUE	TRUE	cabz01108998.1
OG8158_0	1054477	0.2125	6.8	32	TRUE	TRUE	TRUE	TRUE	TRUE	uba2
OG6860_0	1054668	0.2125	5.1	24	TRUE	TRUE	FALSE	TRUE	TRUE	dhrs3b
OG7030_0	1056077	0.2125	10.2	48	TRUE	TRUE	TRUE	FALSE	TRUE	si:ch211-163l21.4
OG13641_0	1201936	0.2125	1.7	8	FALSE	TRUE	TRUE	TRUE	TRUE	dolk
OG12450_0	1053908	0.212121	7	33	TRUE	TRUE	TRUE	TRUE	TRUE	cadm3
OG13781_0	1050512	0.212	5.3	25	TRUE	TRUE	TRUE	TRUE	TRUE	hs6st3_(2_of_2)
OG867_0	1051030	0.212	5.3	25	TRUE	TRUE	TRUE	TRUE	TRUE	kcnj12b
OG11743_0	1051927	0.212	5.3	25	TRUE	TRUE	TRUE	TRUE	TRUE	ccdc77
OG8261_0	1053346	0.211905	8.9	42	TRUE	TRUE	TRUE	TRUE	TRUE	wdr21
OG9646_0	1055862	0.211905	8.9	42	TRUE	TRUE	TRUE	TRUE	TRUE	clpp
OG10659_0	1050161	0.211765	3.6	17	TRUE	TRUE	TRUE	TRUE	TRUE	psap
OG14608_0	1051756	0.211765	3.6	17	TRUE	TRUE	TRUE	TRUE	TRUE	aknad1
OG14359_0	1052287	0.211765	7.2	34	TRUE	TRUE	TRUE	TRUE	TRUE	sssca1
OG6445_0	1052547	0.211765	3.6	17	TRUE	TRUE	TRUE	TRUE	TRUE	tfb2m
OG1948_0	1050658	0.211765	7.2	34	TRUE	TRUE	TRUE	TRUE	TRUE	plekhg4b_(1_of_2)
OG326_0	1051578	0.211765	7.2	34	TRUE	TRUE	TRUE	TRUE	TRUE	slc1a3b
OG10205_0	1053056	0.211765	7.2	34	TRUE	TRUE	TRUE	TRUE	TRUE	poli
OG8049_0	1054497	0.211765	10.8	51	TRUE	TRUE	TRUE	TRUE	TRUE	nub1
OG8626_0	1050405	0.211538	5.5	26	TRUE	TRUE	TRUE	TRUE	TRUE	ears2
OG7678_0	1051328	0.211538	5.5	26	TRUE	TRUE	TRUE	TRUE	TRUE	shoc2
OG11532_0	1051951	0.211538	5.5	26	TRUE	TRUE	TRUE	TRUE	TRUE	ccdc3a
OG8256_0	1052720	0.211538	5.5	26	TRUE	TRUE	TRUE	TRUE	TRUE	rgs5b
OG15639_0	1052896	0.211538	5.5	26	TRUE	TRUE	TRUE	TRUE	TRUE	OG15639_0
OG6939_0	1053101	0.211538	5.5	26	TRUE	TRUE	TRUE	TRUE	TRUE	npdc1b
OG14522_0	1053171	0.211538	5.5	26	TRUE	TRUE	TRUE	TRUE	TRUE	klf6_(1_of_2)
OG3056_0	1050619	0.211429	7.4	35	TRUE	TRUE	TRUE	TRUE	TRUE	mstna
OG7528_0	1051340	0.211429	7.4	35	TRUE	TRUE	TRUE	TRUE	TRUE	il16
OG10415_0	1055828	0.211429	7.4	35	TRUE	TRUE	TRUE	TRUE	TRUE	hltf
OG10755_0	1050110	0.211111	1.9	9	TRUE	FALSE	TRUE	FALSE	TRUE	si:ch211-198n5.11
OG11984_0	1050265	0.211111	1.9	9	TRUE	TRUE	TRUE	TRUE	TRUE	itgb1bp1
OG9045_0	1050395	0.211111	3.8	18	TRUE	TRUE	TRUE	TRUE	TRUE	nbl1
OG16078_0	1050483	0.211111	1.9	9	TRUE	TRUE	TRUE	TRUE	TRUE	fam53c
OG9888_0	1050675	0.211111	3.8	18	TRUE	TRUE	TRUE	TRUE	TRUE	OG9888_0
OG9645_0	1051138	0.211111	7.6	36	TRUE	TRUE	TRUE	TRUE	TRUE	neu3.1
OG5835_0	1051425	0.211111	1.9	9	TRUE	TRUE	TRUE	TRUE	TRUE	wdr78
OG11373_0	1052217	0.211111	5.7	27	TRUE	TRUE	TRUE	TRUE	TRUE	actr8
OG9434_0	1052686	0.211111	5.7	27	TRUE	TRUE	TRUE	TRUE	TRUE	si:ch211-220f16.2
OG6977_0	1053419	0.211111	1.9	9	TRUE	TRUE	TRUE	TRUE	TRUE	dcaf11
OG4482_0	1053557	0.211111	3.8	18	TRUE	TRUE	TRUE	TRUE	TRUE	zranb1b
OG3876_0	1053596	0.211111	5.7	27	TRUE	TRUE	TRUE	TRUE	TRUE	specc1la
OG13066_0	1053883	0.211111	5.7	27	TRUE	TRUE	TRUE	TRUE	TRUE	mpv17l
OG11516_0	1053966	0.211111	5.7	27	TRUE	TRUE	TRUE	TRUE	TRUE	dnal1
OG11112_0	1054002	0.211111	5.7	27	TRUE	TRUE	TRUE	TRUE	TRUE	lrrc70
OG10419_0	1054055	0.211111	5.7	27	TRUE	TRUE	TRUE	TRUE	TRUE	arl3
OG7881_0	1054105	0.211111	1.9	9	TRUE	TRUE	TRUE	TRUE	TRUE	arhgap11b
OG11058_0	1055571	0.211111	1.9	9	TRUE	TRUE	TRUE	FALSE	TRUE	tmem5
OG10307_0	1055698	0.211111	7.6	36	TRUE	TRUE	TRUE	TRUE	TRUE	tmem201
OG12306_0	1201891	0.211111	1.9	9	FALSE	TRUE	TRUE	TRUE	FALSE	txnl4b
OG10599_0	1201917	0.211111	1.9	9	FALSE	TRUE	FALSE	TRUE	TRUE	trappc4
OG5525_0	1231338	0.211111	3.8	18	FALSE	TRUE	TRUE	FALSE	FALSE	brms1la
OG7542_0	1056043	0.210811	7.8	37	TRUE	TRUE	TRUE	TRUE	TRUE	gbas
OG2128_0	1051638	0.210714	5.9	28	TRUE	TRUE	TRUE	TRUE	TRUE	znf687a
OG11786_0	1052211	0.210714	5.9	28	TRUE	TRUE	TRUE	TRUE	TRUE	ccdc25
OG11477_0	1053001	0.210714	5.9	28	TRUE	TRUE	TRUE	TRUE	TRUE	gla
OG9860_0	1053061	0.210714	5.9	28	TRUE	TRUE	TRUE	TRUE	TRUE	stx1b
OG4139_0	1053582	0.210714	5.9	28	TRUE	TRUE	TRUE	TRUE	TRUE	pdia3
OG11027_0	1055578	0.210714	5.9	28	TRUE	TRUE	TRUE	TRUE	TRUE	itpkcb
OG7835_0	1056018	0.210714	5.9	28	TRUE	TRUE	TRUE	TRUE	TRUE	fech
OG8588_0	1050287	0.210526	4	19	TRUE	TRUE	TRUE	TRUE	TRUE	idh3b
OG7046_0	1050436	0.210526	4	19	TRUE	TRUE	TRUE	TRUE	TRUE	dusp13a
OG4163_0	1050462	0.210526	4	19	TRUE	TRUE	TRUE	TRUE	TRUE	sec31b
OG1510_0	1050715	0.210526	4	19	TRUE	TRUE	TRUE	TRUE	TRUE	OG1510_0
OG12267_0	1051104	0.210526	4	19	TRUE	TRUE	TRUE	TRUE	TRUE	si:ch211-110p13.9
OG13471_0	1052952	0.210526	4	19	TRUE	TRUE	TRUE	TRUE	TRUE	zgc:153615
OG7731_0	1054556	0.210345	6.1	29	TRUE	TRUE	TRUE	TRUE	TRUE	cinp
OG11820_0	1056534	0.210345	6.1	29	TRUE	TRUE	TRUE	TRUE	TRUE	ddx1
OG12429_0	1050529	0.210345	6.1	29	TRUE	TRUE	TRUE	TRUE	TRUE	otoa
OG11480_0	1051959	0.210345	6.1	29	TRUE	TRUE	TRUE	TRUE	TRUE	prss23
OG11777_0	1050597	0.210256	8.2	39	TRUE	TRUE	TRUE	TRUE	TRUE	plekho2
OG3682_0	1050135	0.21	2.1	10	TRUE	TRUE	TRUE	TRUE	FALSE	prc1a
OG13976_0	1050153	0.21	4.2	20	TRUE	TRUE	TRUE	TRUE	TRUE	f8a2
OG6705_0	1050232	0.21	2.1	10	TRUE	FALSE	FALSE	TRUE	TRUE	npc2
OG5891_0	1050237	0.21	4.2	20	TRUE	TRUE	TRUE	TRUE	TRUE	vsig10
OG2368_0	1050248	0.21	2.1	10	TRUE	TRUE	TRUE	TRUE	TRUE	stk24b
OG11493_0	1050331	0.21	4.2	20	TRUE	TRUE	TRUE	TRUE	TRUE	slc25a20
OG9073_0	1050394	0.21	6.3	30	TRUE	TRUE	TRUE	TRUE	TRUE	zgc:112023
OG8145_0	1050418	0.21	4.2	20	TRUE	TRUE	TRUE	TRUE	TRUE	cluap1
OG8364_0	1050842	0.21	2.1	10	TRUE	TRUE	TRUE	TRUE	TRUE	tdrd12
OG9801_0	1051168	0.21	6.3	30	TRUE	TRUE	TRUE	TRUE	TRUE	med22
OG13866_0	1051809	0.21	6.3	30	TRUE	TRUE	TRUE	TRUE	TRUE	bx539313.3
OG13763_0	1052409	0.21	4.2	20	TRUE	TRUE	TRUE	TRUE	TRUE	syngr1a
OG12880_0	1052522	0.21	6.3	30	TRUE	TRUE	TRUE	TRUE	TRUE	tdgf1
OG14048_0	1052930	0.21	4.2	20	TRUE	TRUE	TRUE	TRUE	TRUE	cd9b
OG14896_0	1053799	0.21	6.3	30	TRUE	TRUE	TRUE	TRUE	TRUE	ube2l3a
OG14681_0	1053801	0.21	4.2	20	TRUE	TRUE	TRUE	TRUE	TRUE	rab34b
OG9280_0	1054271	0.21	8.4	40	TRUE	TRUE	TRUE	TRUE	TRUE	bcdin3d
OG9271_0	1054273	0.21	6.3	30	TRUE	TRUE	TRUE	TRUE	TRUE	shdb
OG11094_0	1055563	0.21	8.4	40	TRUE	TRUE	TRUE	TRUE	TRUE	gpkow
OG10088_0	1056685	0.21	10.5	50	TRUE	TRUE	TRUE	TRUE	TRUE	crlf3
OG12017_0	1201916	0.21	4.2	20	FALSE	TRUE	TRUE	TRUE	TRUE	tada3l
OG2767_0	1248979	0.21	4.2	20	FALSE	TRUE	FALSE	FALSE	TRUE	dhx57
OG11223_0	1055542	0.209804	10.7	51	TRUE	TRUE	TRUE	TRUE	TRUE	lemd3
OG3112_0	1051582	0.209677	6.5	31	TRUE	TRUE	TRUE	TRUE	TRUE	eps15l1
OG12419_0	1051893	0.209677	6.5	31	TRUE	TRUE	TRUE	TRUE	TRUE	trove2
OG12223_0	1052979	0.209677	6.5	31	TRUE	TRUE	TRUE	TRUE	TRUE	xaf1
OG2432_0	1053675	0.209677	6.5	31	TRUE	TRUE	TRUE	TRUE	TRUE	fam49bb
OG4135_0	1054944	0.209677	6.5	31	TRUE	TRUE	TRUE	TRUE	TRUE	shkbp1
OG6721_0	1050231	0.209524	4.4	21	TRUE	TRUE	TRUE	TRUE	TRUE	ropn1l
OG1372_0	1050260	0.209524	4.4	21	TRUE	TRUE	TRUE	TRUE	TRUE	fnbp1l
OG9799_0	1050382	0.209524	4.4	21	TRUE	TRUE	TRUE	TRUE	TRUE	polr3g
OG5647_0	1050984	0.209524	4.4	21	TRUE	TRUE	TRUE	TRUE	TRUE	mapk8ip2
OG4442_0	1052146	0.209524	4.4	21	TRUE	TRUE	TRUE	TRUE	TRUE	vps26b
OG14237_0	1053824	0.209375	6.7	32	TRUE	TRUE	TRUE	TRUE	TRUE	abhd4
OG4286_0	1056219	0.209375	6.7	32	TRUE	TRUE	TRUE	TRUE	TRUE	arhgef18b
OG7971_0	1053363	0.209302	9	43	TRUE	TRUE	TRUE	TRUE	TRUE	pikfyve
OG9263_0	1050211	0.209091	4.6	22	TRUE	TRUE	TRUE	TRUE	TRUE	tax1bp3
OG8149_0	1050417	0.209091	4.6	22	TRUE	TRUE	TRUE	TRUE	TRUE	deptor
OG6678_0	1050773	0.209091	4.6	22	TRUE	TRUE	TRUE	TRUE	TRUE	taco1
OG7839_0	1050847	0.209091	2.3	11	TRUE	TRUE	TRUE	TRUE	TRUE	ska3
OG7636_0	1051332	0.209091	4.6	22	TRUE	TRUE	FALSE	TRUE	FALSE	ttc17
OG4437_0	1051502	0.209091	4.6	22	TRUE	TRUE	TRUE	TRUE	TRUE	stk32c
OG12428_0	1051892	0.209091	4.6	22	TRUE	TRUE	TRUE	TRUE	TRUE	dcdc2
OG10722_0	1052018	0.209091	4.6	22	TRUE	TRUE	TRUE	TRUE	TRUE	gsg2
OG7648_0	1052739	0.209091	4.6	22	TRUE	TRUE	TRUE	TRUE	TRUE	matk
OG9247_0	1053279	0.209091	6.9	33	TRUE	TRUE	TRUE	TRUE	TRUE	aplp1
OG6581_0	1053448	0.209091	6.9	33	TRUE	TRUE	TRUE	TRUE	TRUE	dpydb
OG2904_0	1053651	0.209091	6.9	33	TRUE	TRUE	TRUE	TRUE	TRUE	kpna6
OG2099_0	1053694	0.209091	6.9	33	TRUE	TRUE	TRUE	TRUE	TRUE	slc41a3
OG8241_0	1054462	0.209091	4.6	22	TRUE	TRUE	TRUE	TRUE	TRUE	nubp2
OG11959_0	1055431	0.209091	6.9	33	TRUE	TRUE	TRUE	TRUE	TRUE	ptk7a
OG10081_0	1052670	0.208889	9.4	45	TRUE	TRUE	TRUE	TRUE	TRUE	stil
OG10555_0	1055651	0.208889	9.4	45	TRUE	TRUE	TRUE	TRUE	TRUE	cabin1
OG11266_0	1053009	0.208824	7.1	34	TRUE	TRUE	TRUE	TRUE	TRUE	stard7
OG1342_0	1053868	0.208824	7.1	34	TRUE	TRUE	TRUE	TRUE	TRUE	colgalt1
OG1735_0	1050711	0.208696	4.8	23	TRUE	TRUE	TRUE	TRUE	TRUE	cr376787.1
OG3071_0	1051584	0.208696	4.8	23	TRUE	TRUE	TRUE	TRUE	TRUE	rhbg
OG5601_0	1053487	0.208696	4.8	23	TRUE	TRUE	TRUE	TRUE	TRUE	tmtops2a
OG1647_0	1053717	0.208696	4.8	23	TRUE	TRUE	TRUE	TRUE	TRUE	dnmt3ba
OG12860_0	1053895	0.208696	4.8	23	TRUE	TRUE	TRUE	TRUE	TRUE	cd81b
OG7081_0	1053099	0.208571	7.3	35	TRUE	TRUE	TRUE	TRUE	TRUE	chst8
OG14144_0	1053827	0.208571	7.3	35	TRUE	TRUE	TRUE	TRUE	TRUE	naprt
OG10554_0	1055652	0.208571	7.3	35	TRUE	TRUE	TRUE	TRUE	TRUE	klhl22
OG6835_0	1050205	0.208333	5	24	TRUE	TRUE	TRUE	TRUE	TRUE	cep128
OG3166_0	1050245	0.208333	5	24	TRUE	TRUE	TRUE	TRUE	TRUE	calr3
OG6110_0	1050445	0.208333	2.5	12	TRUE	FALSE	FALSE	TRUE	TRUE	cox4i1
OG3119_0	1050780	0.208333	5	24	TRUE	TRUE	TRUE	TRUE	TRUE	phlpp2
OG1360_0	1050945	0.208333	5	24	TRUE	TRUE	TRUE	TRUE	TRUE	itga8
OG7564_0	1051337	0.208333	5	24	TRUE	TRUE	TRUE	TRUE	TRUE	aig1
OG16247_0	1051671	0.208333	5	24	TRUE	TRUE	TRUE	TRUE	TRUE	si:dkey-126g1.9
OG15354_0	1052540	0.208333	5	24	TRUE	TRUE	TRUE	TRUE	TRUE	OG15354_0
OG4689_0	1053544	0.208333	5	24	TRUE	TRUE	TRUE	TRUE	TRUE	tbc1d22b
OG7901_0	1054104	0.208333	2.5	12	TRUE	TRUE	TRUE	TRUE	TRUE	tacc3
OG11488_0	1055499	0.208333	7.5	36	TRUE	TRUE	TRUE	TRUE	TRUE	rcor3
OG8602_0	1051142	0.208108	7.7	37	TRUE	TRUE	TRUE	TRUE	TRUE	rab2a
OG10231_0	1054065	0.208108	7.7	37	TRUE	TRUE	TRUE	TRUE	TRUE	syngr2b
OG8080_0	1050420	0.208	5.2	25	TRUE	TRUE	TRUE	TRUE	TRUE	psmd5
OG14324_0	1051769	0.208	5.2	25	TRUE	TRUE	TRUE	TRUE	TRUE	cdk2
OG10292_0	1052058	0.208	5.2	25	TRUE	TRUE	TRUE	TRUE	TRUE	dtx3
OG8919_0	1053305	0.208	5.2	25	TRUE	TRUE	TRUE	TRUE	TRUE	prom2
OG3060_0	1051585	0.207843	10.6	51	TRUE	TRUE	TRUE	TRUE	TRUE	znf292b
OG8912_0	1050214	0.207692	2.7	13	TRUE	FALSE	FALSE	FALSE	TRUE	cox15
OG10266_0	1051008	0.207692	2.7	13	TRUE	TRUE	TRUE	TRUE	TRUE	cdr2a
OG10158_0	1051129	0.207692	5.4	26	TRUE	TRUE	TRUE	TRUE	TRUE	dcaf8
OG9441_0	1053271	0.207692	2.7	13	TRUE	TRUE	TRUE	TRUE	TRUE	vps29
OG4796_0	1053538	0.207692	5.4	26	TRUE	TRUE	TRUE	TRUE	TRUE	si:ch211-120g10.1
OG3084_0	1053640	0.207692	5.4	26	TRUE	TRUE	TRUE	TRUE	TRUE	p3h1
OG15346_0	1053767	0.207692	5.4	26	TRUE	TRUE	TRUE	TRUE	TRUE	nfil3-6
OG6574_0	1054701	0.207692	2.7	13	TRUE	TRUE	TRUE	TRUE	TRUE	ppp2r1b
OG4627_0	1248971	0.207692	2.7	13	FALSE	TRUE	FALSE	FALSE	TRUE	dnaja1
OG2776_0	1055101	0.2075	8.3	40	TRUE	TRUE	TRUE	TRUE	TRUE	sdk1b
OG1652_0	1051660	0.207407	5.6	27	TRUE	TRUE	TRUE	TRUE	TRUE	rh2
OG14042_0	1052931	0.207407	5.6	27	TRUE	TRUE	TRUE	TRUE	TRUE	plpp5
OG3498_0	1053619	0.207407	5.6	27	TRUE	TRUE	TRUE	TRUE	TRUE	si:dkey-269g4.4
OG13966_0	1053836	0.207407	5.6	27	TRUE	TRUE	TRUE	TRUE	TRUE	si:ch211-148l7.4
OG10083_0	1055737	0.207407	5.6	27	TRUE	TRUE	TRUE	TRUE	TRUE	dph5
OG8496_0	1050117	0.207143	2.9	14	TRUE	TRUE	TRUE	TRUE	TRUE	vps9d1
OG11151_0	1050370	0.207143	5.8	28	TRUE	TRUE	TRUE	TRUE	TRUE	phf6
OG13747_0	1050513	0.207143	2.9	14	TRUE	TRUE	TRUE	TRUE	TRUE	OG13747_0
OG8482_0	1051262	0.207143	5.8	28	TRUE	TRUE	TRUE	TRUE	TRUE	eef1db
OG6814_0	1051382	0.207143	5.8	28	TRUE	TRUE	TRUE	TRUE	TRUE	xpo4
OG14205_0	1051783	0.207143	5.8	28	TRUE	TRUE	TRUE	TRUE	TRUE	rnf146
OG11355_0	1051968	0.207143	5.8	28	TRUE	TRUE	TRUE	TRUE	TRUE	socs2
OG11343_0	1051970	0.207143	5.8	28	TRUE	TRUE	TRUE	TRUE	TRUE	psmd8
OG9382_0	1052243	0.207143	5.8	28	TRUE	TRUE	TRUE	TRUE	TRUE	cabz01079984.1
OG11324_0	1052438	0.207143	5.8	28	TRUE	TRUE	TRUE	TRUE	TRUE	mkks
OG16049_0	1052511	0.207143	5.8	28	TRUE	TRUE	TRUE	TRUE	TRUE	unc.prot.loc102079744
OG506_0	1053521	0.207143	2.9	14	TRUE	TRUE	TRUE	TRUE	TRUE	slc25a24
OG5044_0	1053524	0.207143	5.8	28	TRUE	TRUE	TRUE	TRUE	TRUE	ddx3b
OG9379_0	1054253	0.207143	8.7	42	TRUE	TRUE	TRUE	TRUE	TRUE	socs7
OG9304_0	1054264	0.207143	8.7	42	TRUE	TRUE	TRUE	TRUE	TRUE	cnot11
OG11215_0	1201921	0.207143	2.9	14	FALSE	TRUE	TRUE	TRUE	TRUE	ints9
OG9375_0	1050883	0.206897	6	29	TRUE	TRUE	TRUE	TRUE	TRUE	OG9375_0
OG7858_0	1051308	0.206897	6	29	TRUE	TRUE	TRUE	TRUE	TRUE	fbxo3
OG5589_0	1051436	0.206897	6	29	TRUE	TRUE	TRUE	TRUE	TRUE	gpr26_(1_of_2)
OG13483_0	1051840	0.206897	6	29	TRUE	TRUE	TRUE	TRUE	TRUE	rbm4.2
OG6324_0	1052772	0.206897	6	29	TRUE	TRUE	TRUE	TRUE	TRUE	rab5a_(1_of_2)
OG683_0	1050112	0.20678	12.2	59	TRUE	TRUE	TRUE	TRUE	TRUE	chd4b
OG9279_0	1050335	0.206667	3.1	15	TRUE	TRUE	TRUE	TRUE	TRUE	ppp4r1l
OG14236_0	1050509	0.206667	6.2	30	TRUE	TRUE	TRUE	TRUE	TRUE	cbln12
OG10164_0	1050561	0.206667	3.1	15	TRUE	TRUE	TRUE	TRUE	TRUE	esm1
OG10146_0	1050634	0.206667	9.3	45	TRUE	TRUE	TRUE	TRUE	TRUE	kbtbd3
OG9537_0	1050761	0.206667	3.1	15	TRUE	TRUE	TRUE	TRUE	TRUE	zgc:113337
OG9123_0	1051023	0.206667	3.1	15	TRUE	TRUE	TRUE	TRUE	TRUE	ppap2d
OG11567_0	1051112	0.206667	6.2	30	TRUE	TRUE	TRUE	TRUE	TRUE	rab3ip
OG7697_0	1051326	0.206667	3.1	15	TRUE	TRUE	TRUE	TRUE	TRUE	ewsr1b
OG6500_0	1051397	0.206667	6.2	30	TRUE	TRUE	TRUE	TRUE	TRUE	ugdh
OG7837_0	1052078	0.206667	6.2	30	TRUE	TRUE	TRUE	TRUE	TRUE	popdc2
OG3296_0	1052266	0.206667	6.2	30	TRUE	TRUE	TRUE	TRUE	TRUE	prmt8b
OG10413_0	1052450	0.206667	6.2	30	TRUE	TRUE	TRUE	TRUE	TRUE	atr
OG15274_0	1052906	0.206667	6.2	30	TRUE	TRUE	TRUE	TRUE	TRUE	zfhx2
OG1180_0	1053940	0.206667	6.2	30	TRUE	TRUE	TRUE	TRUE	TRUE	gnb1
OG2082_0	1201932	0.206667	3.1	15	FALSE	FALSE	TRUE	TRUE	TRUE	strn3
OG1155_0	1052432	0.206452	6.4	31	TRUE	TRUE	TRUE	TRUE	TRUE	nrbp1
OG5111_0	1053514	0.206452	6.4	31	TRUE	TRUE	TRUE	TRUE	TRUE	exoc3l2
OG8637_0	1054389	0.206452	6.4	31	TRUE	TRUE	TRUE	TRUE	TRUE	cass4
OG12959_0	1056494	0.206383	9.7	47	TRUE	TRUE	TRUE	TRUE	TRUE	ctbs
OG7351_0	1051044	0.20625	6.6	32	TRUE	TRUE	TRUE	TRUE	TRUE	bmi1a
OG7902_0	1052730	0.20625	6.6	32	TRUE	TRUE	TRUE	TRUE	TRUE	zfyve28
OG5149_0	1052794	0.20625	6.6	32	TRUE	TRUE	TRUE	TRUE	TRUE	tp53bp2a
OG12317_0	1052975	0.20625	6.6	32	TRUE	TRUE	TRUE	TRUE	TRUE	c15orf52
OG9236_0	1053049	0.20625	6.6	32	TRUE	TRUE	TRUE	TRUE	TRUE	rpain
OG8248_0	1053347	0.20625	6.6	32	TRUE	TRUE	TRUE	TRUE	TRUE	zgc:56106
OG5165_0	1053510	0.20625	3.3	16	TRUE	TRUE	FALSE	TRUE	TRUE	gspt1
OG15073_0	1053788	0.20625	3.3	16	TRUE	TRUE	TRUE	TRUE	TRUE	OG15073_0
OG8887_0	1055925	0.20625	6.6	32	TRUE	TRUE	TRUE	TRUE	TRUE	elovl6
OG7596_0	1201876	0.20625	3.3	16	FALSE	FALSE	FALSE	TRUE	TRUE	zgc:77056
OG1411_0	1052271	0.206122	10.1	49	TRUE	TRUE	TRUE	TRUE	TRUE	ankrd28b
OG4855_0	1056171	0.206061	6.8	33	TRUE	TRUE	TRUE	TRUE	TRUE	prdm15
OG5015_0	1050457	0.205882	3.5	17	TRUE	TRUE	TRUE	TRUE	TRUE	OG5015_0
OG14630_0	1050505	0.205882	3.5	17	TRUE	TRUE	TRUE	TRUE	TRUE	dydc2
OG14049_0	1050999	0.205882	7	34	TRUE	TRUE	TRUE	TRUE	TRUE	si:ch211-258f14.2
OG2159_0	1051080	0.205882	3.5	17	TRUE	TRUE	TRUE	TRUE	TRUE	adam10_(1_of_2)
OG13787_0	1051098	0.205882	3.5	17	TRUE	TRUE	TRUE	TRUE	TRUE	ints5
OG13757_0	1051099	0.205882	3.5	17	TRUE	TRUE	TRUE	TRUE	TRUE	mapkapk5
OG4598_0	1053552	0.205882	3.5	17	TRUE	TRUE	TRUE	TRUE	TRUE	acly_(1_of_2)
OG10653_0	1056636	0.205882	21	102	TRUE	TRUE	TRUE	TRUE	TRUE	snai1a
OG8073_0	1201956	0.205882	3.5	17	FALSE	TRUE	TRUE	TRUE	TRUE	surf6
OG16000_0	1052890	0.205714	7.2	35	TRUE	TRUE	TRUE	TRUE	TRUE	uncx_(2_of_2)
OG9166_0	1054299	0.205714	7.2	35	TRUE	TRUE	TRUE	TRUE	TRUE	clcn6
OG3317_0	1055031	0.205714	7.2	35	TRUE	TRUE	TRUE	TRUE	TRUE	rbbp4
OG9829_0	1050298	0.205556	3.7	18	TRUE	TRUE	TRUE	TRUE	TRUE	eme1
OG10336_0	1053036	0.205556	7.4	36	TRUE	TRUE	TRUE	TRUE	TRUE	gnl2
OG9436_0	1054238	0.205556	3.7	18	TRUE	TRUE	TRUE	TRUE	TRUE	traf3ip1
OG2134_0	1052480	0.205405	7.6	37	TRUE	TRUE	TRUE	TRUE	TRUE	si:ch211-253b1.3
OG8621_0	1054395	0.205405	7.6	37	TRUE	TRUE	TRUE	TRUE	TRUE	rad54l
OG3152_0	1055052	0.205405	7.6	37	TRUE	TRUE	TRUE	TRUE	TRUE	acvrl1
OG2751_0	1050470	0.205263	3.9	19	TRUE	TRUE	TRUE	TRUE	TRUE	rpa1
OG8698_0	1051240	0.205263	3.9	19	TRUE	TRUE	TRUE	TRUE	TRUE	ccdc51
OG8825_0	1053309	0.205263	3.9	19	TRUE	TRUE	TRUE	TRUE	TRUE	aimp1
OG4717_0	1056178	0.205263	3.9	19	TRUE	TRUE	TRUE	TRUE	TRUE	tom1l2
OG13887_0	1056463	0.205167	480.5	2342	TRUE	TRUE	TRUE	TRUE	TRUE	sp1
OG10790_0	1053024	0.205128	8	39	TRUE	TRUE	TRUE	TRUE	TRUE	tango6
OG16112_0	1050482	0.205	4.1	20	TRUE	TRUE	TRUE	TRUE	TRUE	syap1
OG12673_0	1052246	0.205	4.1	20	TRUE	TRUE	TRUE	TRUE	TRUE	si:ch211-201h21.5
OG2237_0	1053683	0.205	4.1	20	TRUE	TRUE	TRUE	TRUE	TRUE	csnk2a1
OG15034_0	1053794	0.205	4.1	20	TRUE	TRUE	TRUE	TRUE	TRUE	zgc:162025
OG10796_0	1054025	0.205	8.2	40	TRUE	TRUE	TRUE	TRUE	TRUE	tcea3
OG15912_0	1055232	0.205	4.1	20	TRUE	TRUE	TRUE	TRUE	TRUE	arl6ip4
OG8061_0	1231337	0.205	4.1	20	FALSE	FALSE	TRUE	FALSE	TRUE	hexdc
OG6968_0	1052261	0.204878	8.4	41	TRUE	TRUE	TRUE	TRUE	TRUE	cbx2
OG1831_0	1050479	0.204762	4.3	21	TRUE	TRUE	TRUE	TRUE	TRUE	itchb
OG15009_0	1053165	0.204762	4.3	21	TRUE	TRUE	TRUE	FALSE	TRUE	cdk5r2a
OG9640_0	1055760	0.204762	8.6	42	TRUE	TRUE	TRUE	TRUE	TRUE	dpagt1
OG6704_0	1050125	0.204545	4.5	22	TRUE	TRUE	TRUE	TRUE	TRUE	zgc:172246
OG3145_0	1050823	0.204545	9	44	TRUE	TRUE	TRUE	TRUE	TRUE	abi2b
OG6267_0	1051050	0.204545	4.5	22	TRUE	TRUE	TRUE	TRUE	TRUE	eprs
OG3366_0	1051066	0.204545	4.5	22	TRUE	TRUE	TRUE	TRUE	TRUE	arntl2_(1_of_2)
OG12225_0	1051105	0.204545	4.5	22	TRUE	TRUE	TRUE	TRUE	TRUE	OG12225_0
OG11334_0	1051114	0.204545	4.5	22	TRUE	TRUE	TRUE	TRUE	TRUE	rtcb
OG13835_0	1051813	0.204545	4.5	22	TRUE	TRUE	TRUE	TRUE	TRUE	rnf152
OG12906_0	1053892	0.204545	4.5	22	TRUE	TRUE	TRUE	TRUE	TRUE	sfr1
OG9268_0	1050141	0.204348	4.7	23	TRUE	TRUE	TRUE	TRUE	TRUE	rfxank
OG3280_0	1050243	0.204348	4.7	23	TRUE	TRUE	TRUE	TRUE	TRUE	pde3b
OG15501_0	1050493	0.204348	4.7	23	TRUE	TRUE	TRUE	TRUE	TRUE	ptprq
OG11167_0	1050545	0.204348	4.7	23	TRUE	TRUE	TRUE	TRUE	TRUE	cyb561d2
OG15090_0	1051740	0.204348	4.7	23	TRUE	TRUE	TRUE	TRUE	TRUE	c1orf43
OG15154_0	1053781	0.204348	4.7	23	TRUE	TRUE	TRUE	TRUE	TRUE	tab1
OG14621_0	1053802	0.204348	4.7	23	TRUE	TRUE	TRUE	TRUE	TRUE	mypop
OG9590_0	1054212	0.204348	4.7	23	TRUE	TRUE	TRUE	TRUE	TRUE	neurl4
OG9667_0	1050385	0.204167	4.9	24	TRUE	TRUE	TRUE	TRUE	TRUE	sytl5
OG15542_0	1050492	0.204167	4.9	24	TRUE	TRUE	TRUE	TRUE	TRUE	csl2
OG11264_0	1050740	0.204167	4.9	24	TRUE	TRUE	TRUE	TRUE	TRUE	gmcl1
OG3167_0	1050993	0.204167	4.9	24	TRUE	TRUE	TRUE	TRUE	TRUE	calr3b
OG9630_0	1051182	0.204167	4.9	24	TRUE	TRUE	TRUE	TRUE	TRUE	pafah1b2
OG9570_0	1051186	0.204167	4.9	24	TRUE	TRUE	TRUE	TRUE	TRUE	akt1s1
OG15987_0	1051685	0.204167	4.9	24	TRUE	TRUE	TRUE	TRUE	TRUE	pnp_(1_of_2)
OG15176_0	1052514	0.204167	4.9	24	TRUE	TRUE	TRUE	TRUE	TRUE	frmd8
OG11463_0	1055505	0.204167	4.9	24	TRUE	TRUE	TRUE	TRUE	TRUE	mars2
OG2160_0	1050622	0.204	5.1	25	TRUE	TRUE	TRUE	TRUE	TRUE	fan1
OG6545_0	1052129	0.204	5.1	25	TRUE	TRUE	TRUE	TRUE	TRUE	slc9b2
OG7993_0	1052726	0.204	5.1	25	TRUE	TRUE	TRUE	TRUE	TRUE	2005-03-01
OG14325_0	1053172	0.204	5.1	25	TRUE	TRUE	TRUE	TRUE	TRUE	znf740a
OG15996_0	1053734	0.204	5.1	25	TRUE	TRUE	TRUE	TRUE	TRUE	OG15996_0
OG9126_0	1050593	0.203846	5.3	26	TRUE	TRUE	TRUE	TRUE	TRUE	gmip
OG4625_0	1050617	0.203846	10.6	52	TRUE	TRUE	TRUE	TRUE	TRUE	erf
OG1520_0	1051731	0.203846	5.3	26	TRUE	TRUE	TRUE	TRUE	TRUE	si:ch1073-219n12.1
OG15042_0	1053792	0.203846	5.3	26	TRUE	TRUE	TRUE	TRUE	TRUE	necap1_(1_of_2)
OG3880_0	1050707	0.203704	5.5	27	TRUE	TRUE	TRUE	TRUE	TRUE	cx43.4
OG8852_0	1051233	0.203704	5.5	27	TRUE	TRUE	TRUE	TRUE	TRUE	zgc:113162
OG7880_0	1051304	0.203704	5.5	27	TRUE	TRUE	TRUE	TRUE	TRUE	papl
OG7413_0	1051351	0.203704	5.5	27	TRUE	TRUE	TRUE	TRUE	TRUE	pus7l
OG2348_0	1051623	0.203704	5.5	27	TRUE	TRUE	TRUE	TRUE	TRUE	neto2
OG16064_0	1051680	0.203704	5.5	27	TRUE	TRUE	TRUE	TRUE	TRUE	stbd1
OG222_0	1052240	0.203704	5.5	27	TRUE	TRUE	TRUE	TRUE	TRUE	capn1a
OG46_0	1052812	0.203704	5.5	27	TRUE	TRUE	TRUE	TRUE	TRUE	zgc:172302
OG2468_0	1053674	0.203704	5.5	27	TRUE	TRUE	TRUE	TRUE	TRUE	gpd1b
OG15984_0	1053736	0.203704	5.5	27	TRUE	TRUE	TRUE	TRUE	TRUE	zgc:162969
OG9452_0	1050085	0.203571	5.7	28	TRUE	TRUE	TRUE	TRUE	TRUE	ptcd3
OG5715_0	1050698	0.203571	5.7	28	TRUE	TRUE	TRUE	TRUE	TRUE	vat1
OG8159_0	1051283	0.203571	5.7	28	TRUE	TRUE	TRUE	TRUE	TRUE	usb1
OG15636_0	1051695	0.203571	5.7	28	TRUE	TRUE	TRUE	TRUE	TRUE	OG15636_0
OG8408_0	1054430	0.203571	5.7	28	TRUE	TRUE	TRUE	TRUE	TRUE	apooa
OG15397_0	1055248	0.203571	5.7	28	TRUE	TRUE	TRUE	TRUE	TRUE	emp3
OG5801_0	1051428	0.203448	5.9	29	TRUE	TRUE	TRUE	TRUE	TRUE	golph3
OG2497_0	1051616	0.203448	5.9	29	TRUE	TRUE	TRUE	TRUE	TRUE	brd3a
OG10927_0	1052229	0.203448	5.9	29	TRUE	TRUE	TRUE	TRUE	TRUE	vps33a
OG638_0	1053459	0.203448	5.9	29	TRUE	TRUE	TRUE	TRUE	TRUE	lingo4b
OG9564_0	1054218	0.203448	5.9	29	TRUE	TRUE	TRUE	TRUE	TRUE	cep97
OG7371_0	1054630	0.203448	5.9	29	TRUE	TRUE	TRUE	TRUE	TRUE	gpaa1
OG11425_0	1055514	0.203448	5.9	29	TRUE	TRUE	TRUE	TRUE	TRUE	dtd1
OG12551_0	1051881	0.203448	5.9	29	TRUE	TRUE	TRUE	TRUE	TRUE	sncaip
OG6421_0	1053455	0.203448	5.9	29	TRUE	TRUE	TRUE	TRUE	TRUE	prdx5
OG6133_0	1053469	0.203448	5.9	29	TRUE	TRUE	TRUE	TRUE	TRUE	bahd1_(1_of_2)
OG772_0	1054560	0.203448	5.9	29	TRUE	TRUE	TRUE	TRUE	TRUE	frem3
OG6894_0	1050577	0.203333	6.1	30	TRUE	TRUE	TRUE	TRUE	TRUE	hccsb
OG13880_0	1051808	0.203333	6.1	30	TRUE	TRUE	TRUE	TRUE	TRUE	map3k14_(2_of_2)
OG2741_0	1052171	0.203333	6.1	30	TRUE	TRUE	TRUE	TRUE	TRUE	cndp2
OG15381_0	1053162	0.203333	6.1	30	TRUE	TRUE	TRUE	TRUE	TRUE	ac027682.1
OG13648_0	1053177	0.203333	6.1	30	TRUE	TRUE	TRUE	TRUE	TRUE	mid1ip1a
OG7064_0	1054647	0.203333	6.1	30	TRUE	TRUE	TRUE	TRUE	TRUE	med31
OG10054_0	1055746	0.203333	6.1	30	TRUE	TRUE	TRUE	TRUE	TRUE	trappc11
OG7740_0	1056026	0.203333	6.1	30	TRUE	TRUE	TRUE	TRUE	TRUE	ubxn4
OG14586_0	1051758	0.203226	6.3	31	TRUE	TRUE	TRUE	TRUE	TRUE	pvrl2l
OG13988_0	1052934	0.203226	6.3	31	TRUE	TRUE	TRUE	TRUE	TRUE	arhgef33
OG7017_0	1054650	0.203226	6.3	31	TRUE	TRUE	TRUE	TRUE	TRUE	kpnb3
OG182_0	1050782	0.203125	6.5	32	TRUE	TRUE	TRUE	TRUE	TRUE	cacna1fb
OG4590_0	1051495	0.203125	6.5	32	TRUE	TRUE	TRUE	TRUE	TRUE	psme4b
OG3159_0	1052533	0.203125	6.5	32	TRUE	TRUE	TRUE	TRUE	TRUE	git2b
OG356_0	1055014	0.203125	6.5	32	TRUE	TRUE	TRUE	TRUE	TRUE	myo1cb
OG2044_0	1055185	0.203125	6.5	32	TRUE	TRUE	TRUE	TRUE	TRUE	klhl17
OG11537_0	1053229	0.20303	6.7	33	TRUE	TRUE	TRUE	TRUE	TRUE	renbp
OG6942_0	1054657	0.20303	6.7	33	TRUE	TRUE	TRUE	TRUE	TRUE	glyr1
OG3587_0	1055010	0.20303	6.7	33	TRUE	TRUE	TRUE	TRUE	TRUE	ap1b1
OG12716_0	1055391	0.202941	6.9	34	TRUE	TRUE	TRUE	TRUE	TRUE	mpzl2
OG7293_0	1052750	0.202857	7.1	35	TRUE	TRUE	TRUE	TRUE	TRUE	cchcr1
OG8580_0	1050978	0.202778	7.3	36	TRUE	TRUE	TRUE	TRUE	TRUE	rplp0
OG282_0	1053658	0.202703	7.5	37	TRUE	TRUE	TRUE	TRUE	TRUE	ano1
OG10965_0	1052228	0.202564	7.9	39	TRUE	TRUE	TRUE	TRUE	TRUE	ankrd12
OG7730_0	1053376	0.202381	8.5	42	TRUE	TRUE	TRUE	TRUE	TRUE	dkc1
OG488_0	1050926	0.202326	8.7	43	TRUE	TRUE	TRUE	TRUE	TRUE	dock9b
OG10077_0	1055741	0.202273	8.9	44	TRUE	TRUE	TRUE	TRUE	TRUE	gm2a
OG13907_0	1056462	0.202273	8.9	44	TRUE	TRUE	TRUE	TRUE	TRUE	plekhg1
OG1825_0	1056385	0.202128	9.5	47	TRUE	TRUE	TRUE	TRUE	TRUE	atp13a3
OG456_0	1056194	0.202087	958.7	4744	TRUE	TRUE	TRUE	TRUE	TRUE	ncoa2
OG10434_0	1055672	0.202041	9.9	49	TRUE	TRUE	TRUE	TRUE	TRUE	nhp2
OG333_0	1055029	0.202	10.1	50	TRUE	TRUE	TRUE	TRUE	TRUE	nipbla
OG10760_0	1055611	0.200483	746.6	3724	TRUE	TRUE	TRUE	TRUE	TRUE	sp4
OG2977_0	1050075	0.2	0.8	4	TRUE	FALSE	TRUE	FALSE	TRUE	hnrnpl2
OG7879_0	1050080	0.2	0.6	3	TRUE	TRUE	TRUE	FALSE	TRUE	fsip1
OG9042_0	1050094	0.2	3.4	17	TRUE	TRUE	TRUE	TRUE	TRUE	med20
OG14927_0	1050098	0.2	0.8	4	TRUE	TRUE	TRUE	TRUE	TRUE	dctn6
OG7930_0	1050101	0.2	0.2	1	TRUE	TRUE	TRUE	FALSE	TRUE	rbm48
OG11164_0	1050106	0.2	1.6	8	TRUE	TRUE	TRUE	TRUE	TRUE	thnsl1
OG9398_0	1050119	0.2	0.2	1	TRUE	FALSE	FALSE	FALSE	FALSE	mrpl43
OG9405_0	1050126	0.2	1.6	8	TRUE	TRUE	TRUE	FALSE	TRUE	psme3
OG12264_0	1050156	0.2	1.8	9	TRUE	TRUE	TRUE	TRUE	TRUE	OG12264_0
OG11938_0	1050157	0.2	2.4	12	TRUE	TRUE	TRUE	TRUE	TRUE	phf10
OG10984_0	1050160	0.2	0.4	2	TRUE	TRUE	TRUE	FALSE	TRUE	si:ch73-263o4.4
OG10780_0	1050163	0.2	1	5	TRUE	TRUE	TRUE	TRUE	TRUE	rnft2
OG11869_0	1050168	0.2	3.8	19	TRUE	TRUE	TRUE	TRUE	TRUE	pcna
OG9651_0	1050169	0.2	0.4	2	TRUE	FALSE	FALSE	FALSE	FALSE	ppwd1
OG11664_0	1050174	0.2	0.2	1	TRUE	FALSE	FALSE	FALSE	FALSE	rps27a
OG5398_0	1050182	0.2	3.4	17	TRUE	TRUE	TRUE	TRUE	TRUE	hadhab
OG5562_0	1050188	0.2	2.4	12	TRUE	TRUE	TRUE	TRUE	TRUE	sowahc_(2_of_2)
OG15070_0	1050197	0.2	2.4	12	TRUE	TRUE	TRUE	TRUE	TRUE	si:dkey-197c15.6
OG8828_0	1050216	0.2	1	5	TRUE	TRUE	TRUE	TRUE	TRUE	gstcd
OG8344_0	1050220	0.2	2	10	TRUE	TRUE	TRUE	TRUE	TRUE	nfs1
OG1181_0	1050268	0.2	4.4	22	TRUE	TRUE	TRUE	TRUE	TRUE	gnb1a
OG11495_0	1050271	0.2	1.2	6	TRUE	TRUE	TRUE	TRUE	TRUE	ndufaf3
OG11042_0	1050274	0.2	2.4	12	TRUE	TRUE	TRUE	TRUE	TRUE	wbp1
OG10551_0	1050280	0.2	3.2	16	TRUE	TRUE	TRUE	TRUE	TRUE	ep400
OG10282_0	1050282	0.2	0.4	2	TRUE	FALSE	FALSE	FALSE	TRUE	mrps7
OG1017_0	1050283	0.2	2.4	12	TRUE	TRUE	TRUE	FALSE	TRUE	pa2g4a
OG3059_0	1050310	0.2	4.2	21	TRUE	FALSE	FALSE	FALSE	TRUE	znf292a
OG11806_0	1050330	0.2	2	10	TRUE	FALSE	TRUE	TRUE	FALSE	kif25
OG10229_0	1050334	0.2	2.8	14	TRUE	TRUE	TRUE	TRUE	TRUE	afmid
OG5128_0	1050350	0.2	1.8	9	TRUE	TRUE	TRUE	TRUE	TRUE	opn6a
OG8808_0	1050355	0.2	4.2	21	TRUE	TRUE	TRUE	TRUE	TRUE	zgc:153521
OG14349_0	1050364	0.2	1.4	7	TRUE	TRUE	TRUE	TRUE	TRUE	ribc1
OG9864_0	1050379	0.2	4.6	23	TRUE	TRUE	TRUE	TRUE	TRUE	thoc6
OG8590_0	1050407	0.2	3.2	16	TRUE	TRUE	TRUE	TRUE	TRUE	zbtb49
OG7818_0	1050426	0.2	4.8	24	TRUE	TRUE	TRUE	TRUE	TRUE	ppm1k
OG7584_0	1050430	0.2	4.6	23	TRUE	TRUE	TRUE	TRUE	TRUE	surf4
OG7485_0	1050431	0.2	0.6	3	TRUE	FALSE	TRUE	TRUE	TRUE	eaf1
OG7370_0	1050433	0.2	2	10	TRUE	FALSE	FALSE	FALSE	TRUE	exosc4
OG6715_0	1050437	0.2	3.8	19	TRUE	TRUE	TRUE	TRUE	TRUE	tbce_(2_of_2)
OG5250_0	1050454	0.2	4.8	24	TRUE	TRUE	TRUE	TRUE	TRUE	ubap2a
OG4403_0	1050459	0.2	4.4	22	TRUE	TRUE	TRUE	TRUE	TRUE	dctn1a
OG3975_0	1050463	0.2	3.8	19	TRUE	TRUE	TRUE	TRUE	TRUE	pwp2
OG16077_0	1050484	0.2	5	25	TRUE	TRUE	TRUE	TRUE	TRUE	OG16077_0
OG13459_0	1050519	0.2	1.8	9	TRUE	TRUE	TRUE	TRUE	TRUE	cideb
OG13063_0	1050524	0.2	3.4	17	TRUE	TRUE	TRUE	TRUE	TRUE	OG13063_0
OG11337_0	1050542	0.2	4.8	24	TRUE	TRUE	TRUE	TRUE	TRUE	nup50
OG6583_0	1050578	0.2	6.8	34	TRUE	TRUE	TRUE	TRUE	TRUE	slc17a9b
OG11441_0	1050585	0.2	2.6	13	TRUE	TRUE	TRUE	FALSE	TRUE	esf1
OG9858_0	1050598	0.2	5.2	26	TRUE	TRUE	TRUE	TRUE	TRUE	arfgap2
OG6813_0	1050648	0.2	1	5	TRUE	TRUE	TRUE	TRUE	TRUE	11-beta-hsd3
OG16014_0	1050659	0.2	2	10	TRUE	TRUE	TRUE	TRUE	TRUE	OG16014_0
OG14925_0	1050662	0.2	5	25	TRUE	TRUE	TRUE	TRUE	TRUE	2007-03-01
OG10719_0	1050670	0.2	4.2	21	TRUE	TRUE	TRUE	TRUE	TRUE	ankrd49
OG7965_0	1050686	0.2	0.4	2	TRUE	FALSE	FALSE	FALSE	TRUE	pgam5
OG7725_0	1050688	0.2	1.8	9	TRUE	TRUE	TRUE	TRUE	TRUE	znf341
OG502_0	1050700	0.2	3.6	18	TRUE	TRUE	TRUE	TRUE	TRUE	khsrp_(1_of_2)
OG8553_0	1050766	0.2	5	25	TRUE	TRUE	TRUE	TRUE	TRUE	ndufs3
OG8359_0	1050769	0.2	4.6	23	TRUE	TRUE	TRUE	TRUE	TRUE	zgc:114119
OG6345_0	1050775	0.2	4.4	22	TRUE	TRUE	TRUE	TRUE	TRUE	recql5
OG10713_0	1050797	0.2	4.8	24	TRUE	TRUE	TRUE	TRUE	TRUE	bx908759.3
OG12643_0	1050803	0.2	5.4	27	TRUE	TRUE	TRUE	TRUE	TRUE	ccdc64_(2_of_2)
OG14719_0	1050816	0.2	6.8	34	TRUE	TRUE	TRUE	TRUE	TRUE	OG14719_0
OG10192_0	1050831	0.2	2.8	14	TRUE	TRUE	TRUE	TRUE	TRUE	snx6
OG1009_0	1050880	0.2	6.8	34	TRUE	TRUE	TRUE	TRUE	TRUE	tmem132b
OG9062_0	1050884	0.2	1.4	7	TRUE	TRUE	TRUE	FALSE	TRUE	ddb2
OG10089_0	1051010	0.2	8.6	43	TRUE	TRUE	TRUE	TRUE	TRUE	tsen54
OG9911_0	1051012	0.2	2	10	TRUE	TRUE	TRUE	TRUE	TRUE	mettl13
OG9345_0	1051019	0.2	1.8	9	TRUE	TRUE	TRUE	TRUE	TRUE	tmem53
OG3375_0	1051065	0.2	4	20	TRUE	TRUE	TRUE	TRUE	TRUE	hyal2
OG16006_0	1051086	0.2	5.6	28	TRUE	TRUE	TRUE	TRUE	TRUE	sun2
OG11963_0	1051106	0.2	5	25	TRUE	TRUE	TRUE	TRUE	TRUE	klhdc3
OG11020_0	1051118	0.2	5.4	27	TRUE	TRUE	TRUE	TRUE	TRUE	rnaseh1
OG10543_0	1051125	0.2	4.8	24	TRUE	TRUE	TRUE	TRUE	TRUE	malrd1
OG7375_0	1051147	0.2	1	5	TRUE	TRUE	FALSE	TRUE	TRUE	psma8
OG9356_0	1051201	0.2	2.6	13	TRUE	TRUE	TRUE	TRUE	TRUE	mrpl32
OG9229_0	1051211	0.2	5.4	27	TRUE	TRUE	TRUE	TRUE	TRUE	sf3a2
OG9197_0	1051214	0.2	5.4	27	TRUE	TRUE	TRUE	TRUE	TRUE	rnd2
OG8923_0	1051228	0.2	1.6	8	TRUE	FALSE	FALSE	TRUE	TRUE	cramp1
OG8902_0	1051229	0.2	4.6	23	TRUE	TRUE	TRUE	TRUE	TRUE	rab35b
OG8546_0	1051258	0.2	6.8	34	TRUE	TRUE	TRUE	TRUE	TRUE	esamb
OG814_0	1051285	0.2	5.4	27	TRUE	TRUE	TRUE	TRUE	TRUE	smad1
OG7919_0	1051301	0.2	4.4	22	TRUE	FALSE	FALSE	FALSE	FALSE	gstz1
OG7398_0	1051353	0.2	3.8	19	TRUE	TRUE	TRUE	TRUE	TRUE	higd1a
OG5357_0	1051445	0.2	4.6	23	TRUE	TRUE	TRUE	TRUE	TRUE	mgat4c
OG4432_0	1051504	0.2	5	25	TRUE	TRUE	TRUE	TRUE	TRUE	ipo8
OG3798_0	1051547	0.2	5.8	29	TRUE	TRUE	TRUE	TRUE	TRUE	cct6a
OG346_0	1051564	0.2	5.8	29	TRUE	TRUE	TRUE	TRUE	TRUE	cntn3a.1
OG2551_0	1051611	0.2	4.8	24	TRUE	TRUE	TRUE	TRUE	TRUE	btbd17b
OG2426_0	1051619	0.2	5.6	28	TRUE	TRUE	TRUE	TRUE	TRUE	si:ch211-262h13.5
OG1767_0	1051653	0.2	5.2	26	TRUE	TRUE	TRUE	TRUE	TRUE	vtg3
OG16347_0	1051666	0.2	5.2	26	TRUE	TRUE	TRUE	TRUE	TRUE	OG16347_0
OG15280_0	1051721	0.2	5.6	28	TRUE	TRUE	TRUE	TRUE	TRUE	tom1
OG14655_0	1051754	0.2	5.2	26	TRUE	TRUE	TRUE	TRUE	TRUE	OG14655_0
OG14225_0	1051780	0.2	4.6	23	TRUE	TRUE	TRUE	TRUE	TRUE	OG14225_0
OG14141_0	1051788	0.2	6.2	31	TRUE	TRUE	TRUE	TRUE	TRUE	aip
OG13979_0	1051799	0.2	6	30	TRUE	TRUE	TRUE	TRUE	TRUE	tnfsf10l
OG1338_0	1051847	0.2	5.8	29	TRUE	TRUE	TRUE	TRUE	TRUE	fgfr1
OG12946_0	1051864	0.2	5.6	28	TRUE	TRUE	TRUE	TRUE	TRUE	pigc
OG11566_0	1051945	0.2	7.4	37	TRUE	TRUE	TRUE	TRUE	TRUE	tmem19
OG11233_0	1051979	0.2	4.6	23	TRUE	TRUE	TRUE	TRUE	TRUE	nol10
OG11113_0	1051989	0.2	5.6	28	TRUE	TRUE	TRUE	TRUE	TRUE	gpr63
OG10952_0	1052000	0.2	5	25	TRUE	TRUE	TRUE	TRUE	TRUE	si:dkey-17m8.1
OG10515_0	1052032	0.2	5.2	26	TRUE	TRUE	TRUE	TRUE	TRUE	tmem205
OG10444_0	1052042	0.2	5.4	27	TRUE	TRUE	TRUE	TRUE	TRUE	nsun6
OG10199_0	1052063	0.2	4.2	21	TRUE	TRUE	TRUE	TRUE	TRUE	ddx49
OG10148_0	1052066	0.2	3.8	19	TRUE	TRUE	TRUE	TRUE	TRUE	dnajb4
OG10040_0	1052073	0.2	6.2	31	TRUE	TRUE	TRUE	TRUE	TRUE	l3hypdh
OG10019_0	1052074	0.2	5.6	28	TRUE	TRUE	TRUE	TRUE	TRUE	ctsa
OG9786_0	1052089	0.2	4.4	22	TRUE	TRUE	TRUE	TRUE	TRUE	rgra
OG9737_0	1052090	0.2	2.8	14	TRUE	TRUE	TRUE	TRUE	TRUE	ralaa
OG656_0	1052127	0.2	6.8	34	TRUE	TRUE	TRUE	TRUE	TRUE	slc8a3
OG4370_0	1052151	0.2	6.2	31	TRUE	TRUE	TRUE	TRUE	TRUE	stk35l
OG10169_0	1052238	0.2	4.4	22	TRUE	TRUE	TRUE	TRUE	TRUE	pigo
OG6247_0	1052347	0.2	5.6	28	TRUE	TRUE	TRUE	TRUE	TRUE	wdr48b
OG10853_0	1052442	0.2	2.2	11	TRUE	TRUE	FALSE	TRUE	TRUE	plekha8
OG15503_0	1052462	0.2	1	5	TRUE	TRUE	TRUE	TRUE	TRUE	OG15503_0
OG12036_0	1052469	0.2	1	5	TRUE	TRUE	TRUE	TRUE	TRUE	emc6
OG7102_0	1052491	0.2	8	40	TRUE	TRUE	TRUE	TRUE	TRUE	mc5ra
OG2107_0	1052508	0.2	5.4	27	TRUE	TRUE	TRUE	TRUE	TRUE	OG2107_0
OG15560_0	1052513	0.2	2.8	14	TRUE	TRUE	TRUE	TRUE	TRUE	mbd6
OG13018_0	1052520	0.2	5.8	29	TRUE	TRUE	TRUE	TRUE	TRUE	fam13c
OG12625_0	1052523	0.2	6	30	TRUE	TRUE	TRUE	TRUE	TRUE	tp53inp2
OG11976_0	1052545	0.2	6.6	33	TRUE	TRUE	TRUE	TRUE	TRUE	ucn3l
OG10389_0	1052546	0.2	5.8	29	TRUE	TRUE	TRUE	TRUE	TRUE	naa38
OG997_0	1052549	0.2	4.6	23	TRUE	TRUE	TRUE	TRUE	TRUE	rasal3
OG6619_0	1052550	0.2	5.8	29	TRUE	TRUE	TRUE	TRUE	TRUE	sgms1
OG9519_0	1052559	0.2	7.2	36	TRUE	TRUE	TRUE	TRUE	TRUE	tmem106c
OG7925_0	1052728	0.2	5.4	27	TRUE	TRUE	TRUE	TRUE	TRUE	sla1
OG6562_0	1052769	0.2	5	25	TRUE	TRUE	TRUE	TRUE	TRUE	gmppaa
OG6491_0	1052770	0.2	1.8	9	TRUE	TRUE	TRUE	TRUE	TRUE	usp38
OG4926_0	1052800	0.2	4.6	23	TRUE	TRUE	TRUE	TRUE	TRUE	gpib
OG1814_0	1052882	0.2	7.8	39	TRUE	TRUE	TRUE	TRUE	TRUE	map3k10
OG12667_0	1052970	0.2	1.6	8	TRUE	TRUE	TRUE	TRUE	TRUE	bpifcl
OG12526_0	1052972	0.2	5.4	27	TRUE	TRUE	TRUE	TRUE	TRUE	chd
OG11947_0	1052984	0.2	5.4	27	TRUE	TRUE	TRUE	TRUE	TRUE	nosip
OG277_0	1053143	0.2	4	20	TRUE	TRUE	TRUE	TRUE	TRUE	ano6
OG15074_0	1053164	0.2	5	25	TRUE	TRUE	TRUE	TRUE	TRUE	cabz01030107.1
OG10781_0	1053230	0.2	2.6	13	TRUE	TRUE	TRUE	TRUE	TRUE	rfc5
OG9750_0	1053249	0.2	4.2	21	TRUE	FALSE	FALSE	FALSE	TRUE	wdr83
OG9109_0	1053290	0.2	1.4	7	TRUE	TRUE	TRUE	TRUE	TRUE	fastkd2
OG8976_0	1053299	0.2	4.4	22	TRUE	TRUE	TRUE	TRUE	TRUE	zgc:171704
OG8347_0	1053339	0.2	5.2	26	TRUE	TRUE	TRUE	TRUE	TRUE	draxin
OG7889_0	1053368	0.2	7.2	36	TRUE	TRUE	TRUE	TRUE	TRUE	bub1bb
OG7195_0	1053408	0.2	5.2	26	TRUE	TRUE	TRUE	TRUE	TRUE	rab7
OG7108_0	1053412	0.2	5.2	26	TRUE	TRUE	TRUE	TRUE	TRUE	OG7108_0
OG6898_0	1053426	0.2	5.6	28	TRUE	TRUE	TRUE	TRUE	TRUE	wdr90
OG674_0	1053437	0.2	6.2	31	TRUE	TRUE	TRUE	TRUE	TRUE	tenm1
OG5873_0	1053478	0.2	4.6	23	TRUE	TRUE	TRUE	TRUE	TRUE	rabggtb
OG5549_0	1053492	0.2	5	25	TRUE	TRUE	TRUE	TRUE	TRUE	pcolcea
OG3420_0	1053621	0.2	6.4	32	TRUE	TRUE	TRUE	TRUE	TRUE	arhgap24
OG2519_0	1053672	0.2	5.4	27	TRUE	TRUE	TRUE	TRUE	TRUE	abcg1
OG1850_0	1053704	0.2	5.2	26	TRUE	TRUE	TRUE	TRUE	TRUE	gpat4
OG15986_0	1053735	0.2	5.2	26	TRUE	TRUE	TRUE	TRUE	TRUE	OG15986_0
OG1597_0	1053738	0.2	4	20	TRUE	TRUE	TRUE	TRUE	TRUE	sez6a
OG15923_0	1053746	0.2	6.6	33	TRUE	TRUE	TRUE	TRUE	TRUE	OG15923_0
OG15162_0	1053780	0.2	6	30	TRUE	TRUE	TRUE	TRUE	TRUE	pphln1_(1_of_2)
OG15080_0	1053787	0.2	5.4	27	TRUE	TRUE	TRUE	TRUE	TRUE	cipcb
OG15002_0	1053795	0.2	4.8	24	TRUE	TRUE	TRUE	TRUE	TRUE	alpk2
OG1423_0	1053826	0.2	6.8	34	TRUE	TRUE	TRUE	TRUE	TRUE	arhgap10
OG13616_0	1053858	0.2	4.4	22	TRUE	TRUE	TRUE	TRUE	TRUE	si:ch211-206k20.5
OG13251_0	1053875	0.2	5.6	28	TRUE	TRUE	TRUE	TRUE	TRUE	dhrs12
OG12626_0	1053901	0.2	5.6	28	TRUE	TRUE	TRUE	TRUE	TRUE	ggt7
OG1216_0	1053918	0.2	6	30	TRUE	TRUE	TRUE	TRUE	TRUE	fo704819.2
OG11323_0	1053980	0.2	4	20	TRUE	TRUE	TRUE	TRUE	TRUE	rbm12
[truncated: 4,816 more rows]

## Sheet: Table S2 - Candidate genes
Table S2 - List of candidate genes from previous molecular evolutionary and developmental studies potentially associated with phenotypic novelty in cichlids that overlap the six tissues we studied.
Orthogroup	Mz_gene	Pn_gene	Ab_gene	Nb_gene	On_gene	Stickleback_Ensembl_ID	Stickleback_gene_symbol	Zebrafish_Ensembl_ID	Zebrafish_gene_symbol	Human_Ensembl_ID	Human_gene_symbol	Mouse_Ensembl_ID	Description	Reference
OG15119_0	NULL	pn.gene.s158.15	ab.gene.s221.8	nb.gene.s167.12	on.gene.LG22.514	ENSGACG00000009006	irx1b	ENSDARG00000056594	irx1b	NULL	NULL	NULL	Fast_evolving_cichlids	Brawand, D. et al. 2014
OG346_0	mz.gene.s36.117	pn.gene.s48.53	ab.gene.s607.12	nb.gene.s8.206	on.gene.LG20.843	ENSGACG00000006975	cntn4	ENSDARG00000062880	cntn4	NULL	NULL	NULL	Fast_evolving_cichlids	Brawand, D. et al. 2014
OG1655_0	mz.gene.s12.95	NULL	ab.gene.s134.8	NULL	on.gene.LG20.398	NULL	rho	ENSDARG00000002193	rho	NULL	NULL	NULL	Fast_evolving_cichlids	Brawand, D. et al. 2014
OG2764_0	mz.gene.s69.29	pn.gene.s13.57	ab.gene.s10.20	nb.gene.s1.62	on.gene.LG17.648	ENSGACG00000018911	foxp2	ENSDARG00000005453	foxp2	ENSG00000128573	FOXP2	ENSMUSG00000029563	Fast_evolving_cichlids	Brawand, D. et al. 2014
OG2800_0	mz.gene.s378.5	pn.gene.s132.19	ab.gene.s467.18	nb.gene.s172.33	on.gene.UNK31.47	ENSGACG00000011543	bmpr1aa	ENSDARG00000019728	bmpr1aa	ENSG00000107779	BMPR1A	ENSMUSG00000021796	Fast_evolving_cichlids	Brawand, D. et al. 2014
OG8558_0	mz.gene.s51.93	pn.gene.s4.110	ab.gene.s237.13	nb.gene.s185.10	on.gene.LG8-24.192	NULL	gdf10b	ENSDARG00000073891	gdf10b	NULL	NULL	NULL	Fast_evolving_cichlids	Brawand, D. et al. 2014
OG11366_0	mz.gene.s102.69	NULL	ab.gene.s2279.1	nb.gene.s1.386	on.gene.LG17.282	ENSGACG00000000716	opn1sw1	ENSDARG00000045677	opn1sw1	ENSG00000128617	OPN1SW	ENSMUSG00000058831	Opsin	Hofmann, C. M. et al. 2009
OG14185_0	NULL	pn.gene.s177.2	ab.gene.s9.15	NULL	on.gene.LG5.187	ENSGACG00000010229	opn1sw2	ENSDARG00000017274	opn1sw2	NULL	NULL	NULL	Opsin	Hofmann, C. M. et al. 2009
OG1652_0	mz.gene.s18.149	pn.gene.s11.51	ab.gene.s86.69	nb.gene.s4.225	on.gene.LG5.742	NULL	rh2	NULL	rh2	NULL	RH2	NULL	Opsin	Hofmann, C. M. et al. 2009
OG1338_0	mz.gene.s45.12	pn.gene.s284.11	ab.gene.s343.5	nb.gene.s3.107	on.gene.LG7.998	NULL	fgfr1	NULL	fgfr1	NULL	NULL	NULL	PS_LakeMalawi_benthics	Hahn, C. et al. 2017
OG3025_0	mz.gene.s72.74	pn.gene.s68.37	ab.gene.s30.67	nb.gene.s19.136	on.gene.LG8-24.519	ENSGACG00000002299	zmiz1a	ENSDARG00000074502	zmiz1a	ENSG00000108175	ZMIZ1	ENSMUSG00000007817	PS_LakeMalawi_benthics	Hahn, C. et al. 2017
OG5064_0	mz.gene.s111.51	NULL	NULL	NULL	on.gene.LG1.693	ENSGACG00000017597	foxb1b	NULL	foxb1b	ENSG00000171956	FOXB1	ENSMUSG00000059246	PS_LakeMalawi_benthics	Hahn, C. et al. 2017
OG6057_0	mz.gene.s193.28	pn.gene.s153.40	NULL	nb.gene.s422.3	NULL	ENSGACG00000007833	rpgrip1l	NULL	nox5	ENSG00000255346	NOX5	NULL	PS_LakeMalawi_benthics	Hahn, C. et al. 2017
OG6193_0	mz.gene.s162.49	pn.gene.s323.16	ab.gene.s330.22	NULL	on.gene.LG19.581	ENSGACG00000013250	pxdn	NULL	pxdn	ENSG00000130508	PXDN	ENSMUSG00000020674	PS_LakeMalawi_benthics	Hahn, C. et al. 2017
OG6508_0	mz.gene.s45.9	pn.gene.s284.14	ab.gene.s343.2	nb.gene.s3.105	on.gene.LG7.996	ENSGACG00000001938	actr1	ENSDARG00000011611	actr1	ENSG00000115073	ACTR1B	ENSMUSG00000037351	PS_LakeMalawi_benthics	Hahn, C. et al. 2017
OG8347_0	mz.gene.s15.43	pn.gene.s33.20	ab.gene.s20.33	nb.gene.s4.127	on.gene.LG5.615	ENSGACG00000004342	draxin	ENSDARG00000058256	draxin	ENSG00000162490	DRAXIN	ENSMUSG00000029005	PS_LakeMalawi_benthics	Hahn, C. et al. 2017
OG8717_0	mz.gene.s81.8	pn.gene.s4.96	ab.gene.s259.39	nb.gene.s76.8	on.gene.LG8-24.209	ENSGACG00000004462	foxj1b	ENSDARG00000088290	foxj1b	NULL	NULL	NULL	PS_LakeMalawi_benthics	Hahn, C. et al. 2017
OG10264_0	mz.gene.s39.32	pn.gene.s28.25	ab.gene.s688.3	nb.gene.s9.75	on.gene.LG19.762	ENSGACG00000010855	sgpp1	ENSDARG00000060534	sgpp1	ENSG00000126821	SGPP1	ENSMUSG00000021054	PS_LakeMalawi_benthics	Hahn, C. et al. 2017
OG11795_0	mz.gene.s79.13	pn.gene.s71.5	ab.gene.s59.5	NULL	on.gene.LG17.3	ENSGACG00000006100	sox2	ENSDARG00000070913	sox2	ENSG00000181449	SOX2	ENSMUSG00000074637	PS_LakeMalawi_benthics	Hahn, C. et al. 2017
OG13088_0	mz.gene.s36.169	pn.gene.s48.4	ab.gene.s7.142	nb.gene.s863.2	on.gene.LG20.789	NULL	alx3	ENSDARG00000091086	alx3b	NULL	NULL	NULL	PS_LakeMalawi_benthics	Hahn, C. et al. 2017
OG13712_0	NULL	pn.gene.s158.9	ab.gene.s221.1	nb.gene.s167.7	on.gene.LG22.505	ENSGACG00000009053	sox4a	ENSDARG00000004588	sox4a	NULL	NULL	NULL	PS_LakeMalawi_benthics	Hahn, C. et al. 2017
OG15291_0	mz.gene.s197.7	pn.gene.s237.11	NULL	nb.gene.s346.2	on.gene.LG12.944	ENSGACG00000001108	ppiaa	ENSDARG00000009212	ppiaa	NULL	NULL	NULL	PS_LakeMalawi_benthics	Hahn, C. et al. 2017
OG16662_0	mz.gene.s197.6	pn.gene.s237.10	NULL	nb.gene.s346.3	NULL	ENSGACG00000001105	zmiz2	NULL	zmiz2	ENSG00000122515	ZMIZ2	ENSMUSG00000041164	PS_LakeMalawi_benthics	Hahn, C. et al. 2017
OG14745_0	NULL	NULL	ab.gene.s738.5	NULL	on.gene.LG6.2	ENSGACG00000014186	fgf3	ENSDARG00000068094	fgf3	ENSG00000186895	FGF3	ENSMUSG00000031074	LakeMalawi_insitu	Bloomquist, R. F. et al. 2017
OG10832_0	mz.gene.s0.187	pn.gene.s62.103	ab.gene.s322.8	nb.gene.s14.69	on.gene.LG7.584	ENSGACG00000017290	fgf10a	ENSDARG00000030932	fgf10b	ENSG00000070193	FGF10	ENSMUSG00000021732	LakeMalawi_insitu	Bloomquist, R. F. et al. 2017
OG13376_0	mz.gene.s87.55	pn.gene.s0.86	ab.gene.s14.98	NULL	on.gene.LG6.807	ENSGACG00000018613	fgf20b	ENSDARG00000086070	fgf20b	ENSG00000078579	FGF20	ENSMUSG00000031603	LakeMalawi_insitu	Bloomquist, R. F. et al. 2017
OG14454_0	mz.gene.s1.333	NULL	NULL	nb.gene.s18.198	on.gene.LG6.634	NULL	fgf20a	ENSDARG00000007356	NULL	NULL	NULL	NULL	LakeMalawi_insitu	Bloomquist, R. F. et al. 2017
OG1337_0	NULL	pn.gene.s32.137	ab.gene.s82.52	nb.gene.s98.41	on.gene.LG12.189	ENSGACG00000012410	fgfr1a	NULL	fgfr1a	ENSG00000077782	FGFR1	ENSMUSG00000031565	LakeMalawi_insitu	Bloomquist, R. F. et al. 2017
OG1339_0	NULL	pn.gene.s119.20	NULL	nb.gene.s59.12	on.gene.LG13.283	ENSGACG00000003443	fgfr2	ENSDARG00000058115	fgfr2	ENSG00000066468	FGFR2	ENSMUSG00000030849	LakeMalawi_insitu	Bloomquist, R. F. et al. 2017
OG1339_1	mz.gene.s62.40	NULL	ab.gene.s83.58	NULL	NULL	ENSGACG00000003443	fgfr2	ENSDARG00000058115	fgfr2	ENSG00000066468	FGFR2	ENSMUSG00000030849	LakeMalawi_insitu	Bloomquist, R. F. et al. 2017
OG6227_0	mz.gene.s4.349	NULL	ab.gene.s174.7	nb.gene.s79.96	on.gene.LG11.191	ENSGACG00000008062	sp8b	ENSDARG00000056666	sp8b	ENSG00000164651	SP8	ENSMUSG00000048562	LakeMalawi_insitu	Bloomquist, R. F. et al. 2017
OG14219_0	mz.gene.s22.210	pn.gene.s25.35	ab.gene.s405.4	nb.gene.s7.75	on.gene.UNK3.28	ENSGACG00000020728	spry4	ENSDARG00000068732	spry4	ENSG00000187678	SPRY4	ENSMUSG00000024427	LakeMalawi_insitu	Bloomquist, R. F. et al. 2017
OG11269_0	mz.gene.s4.347	pn.gene.s83.31	ab.gene.s174.9	NULL	on.gene.LG11.189	ENSGACG00000008070	twist1b	NULL	twist1b	NULL	NULL	NULL	LakeMalawi_insitu	Bloomquist, R. F. et al. 2017
OG10777_0	NULL	pn.gene.s470.1	NULL	nb.gene.s73.10	on.gene.LG19.623	ENSGACG00000004306	foxa1	ENSDARG00000019150	foxa1	ENSG00000129514	FOXA1	ENSMUSG00000035451	LakeMalawi_insitu	Bloomquist, R. F. et al. 2017
OG10777_1	mz.gene.s162.10	NULL	ab.gene.s986.1	NULL	NULL	ENSGACG00000004306	foxa1	ENSDARG00000019150	foxa1	ENSG00000129514	FOXA1	ENSMUSG00000035451	LakeMalawi_insitu	Bloomquist, R. F. et al. 2017
OG15899_0	mz.gene.s141.46	NULL	ab.gene.s111.11	nb.gene.s28.92	NULL	ENSGACG00000011863	foxa2	NULL	foxa2	ENSG00000125798	FOXA2	ENSMUSG00000037025	LakeMalawi_insitu	Bloomquist, R. F. et al. 2017
OG13780_0	mz.gene.s39.10	pn.gene.s28.9	ab.gene.s299.9	nb.gene.s9.54	NULL	NULL	foxg1a	ENSDARG00000070769	NULL	NULL	NULL	NULL	LakeMalawi_insitu	Bloomquist, R. F. et al. 2017
OG2764_0	mz.gene.s69.29	pn.gene.s13.57	ab.gene.s10.20	nb.gene.s1.62	on.gene.LG17.648	ENSGACG00000018911	foxp2	ENSDARG00000005453	foxp2	ENSG00000128573	FOXP2	ENSMUSG00000029563	LakeMalawi_insitu	Bloomquist, R. F. et al. 2017
OG2168_0	mz.gene.s15.165	pn.gene.s95.30	ab.gene.s109.7	NULL	on.gene.LG5.958	ENSGACG00000006458	gli1	ENSDARG00000033680	gli1	ENSG00000111087	GLI1	ENSMUSG00000025407	LakeMalawi_insitu	Bloomquist, R. F. et al. 2017
OG2165_0	mz.gene.s86.16	pn.gene.s162.21	ab.gene.s28.23	nb.gene.s60.21	NULL	ENSGACG00000001547	gli2a	ENSDARG00000025641	gli2a	ENSG00000074047	GLI2	ENSMUSG00000048402	LakeMalawi_insitu	Bloomquist, R. F. et al. 2017
OG2166_0	mz.gene.s110.10	NULL	NULL	nb.gene.s70.31	on.gene.LG23.13	NULL	gli2b	ENSDARG00000020884	NULL	NULL	NULL	NULL	LakeMalawi_insitu	Bloomquist, R. F. et al. 2017
OG2166_1	NULL	NULL	ab.gene.s52.76	NULL	NULL	NULL	gli2b	ENSDARG00000020884	NULL	NULL	NULL	NULL	LakeMalawi_insitu	Bloomquist, R. F. et al. 2017
OG2167_0	NULL	pn.gene.s86.61	ab.gene.s49.58	NULL	on.gene.LG9.381	ENSGACG00000004834	gli3	ENSDARG00000052131	NULL	ENSG00000106571	GLI3	ENSMUSG00000021318	LakeMalawi_insitu	Bloomquist, R. F. et al. 2017
OG3991_0	mz.gene.s14.151	pn.gene.s5.1	ab.gene.s26.15	nb.gene.s16.100	on.gene.LG12.599	ENSGACG00000007012	ptch1	ENSDARG00000016404	ptch1	ENSG00000185920	PTCH1	ENSMUSG00000021466	LakeMalawi_insitu	Bloomquist, R. F. et al. 2017
OG3992_0	mz.gene.s6.173	pn.gene.s3.189	ab.gene.s1.178	NULL	on.gene.LG18.375	ENSGACG00000013809	ptch2	ENSDARG00000055026	ptch2	ENSG00000117425	PTCH2	ENSMUSG00000028681	LakeMalawi_insitu	Bloomquist, R. F. et al. 2017
OG7190_0	mz.gene.s17.40	pn.gene.s51.14	ab.gene.s84.16	nb.gene.s1.127	on.gene.LG17.572	ENSGACG00000019702	smo	ENSDARG00000002952	smo	ENSG00000128602	SMO	ENSMUSG00000001761	LakeMalawi_insitu	Bloomquist, R. F. et al. 2017
OG2875_0	mz.gene.s13.206	pn.gene.s6.197	ab.gene.s0.194	nb.gene.s35.87	on.gene.LG9.304	ENSGACG00000003893	shha	ENSDARG00000068567	shhb	ENSG00000164690	SHH	ENSMUSG00000002633	LakeMalawi_insitu	Bloomquist, R. F. et al. 2017
OG14800_0	mz.gene.s52.47	NULL	NULL	nb.gene.s13.223	on.gene.LG16-21.423	ENSGACG00000004931	dlx1a	ENSDARG00000013125	dlx1a	ENSG00000144355	DLX1	ENSMUSG00000041911	LakeMalawi_insitu	Bloomquist, R. F. et al. 2017
OG7861_0	mz.gene.s81.72	pn.gene.s4.41	ab.gene.s149.11	nb.gene.s76.63	on.gene.LG8-24.275	ENSGACG00000009888	dlx3b	ENSDARG00000014626	NULL	NULL	NULL	NULL	LakeMalawi_insitu	Bloomquist, R. F. et al. 2017
OG15225_0	mz.gene.s170.4	pn.gene.s294.4	NULL	NULL	on.gene.LG4.390	ENSGACG00000005117	dlx3b	NULL	dlx3b	ENSG00000064195	DLX3	ENSMUSG00000001510	LakeMalawi_insitu	Bloomquist, R. F. et al. 2017
OG10765_0	mz.gene.s16.68	pn.gene.s29.20	ab.gene.s97.30	nb.gene.s12.43	on.gene.LG22.612	ENSGACG00000006792	dlx5a	ENSDARG00000042296	dlx5a	ENSG00000105880	DLX5	ENSMUSG00000029755	LakeMalawi_insitu	Bloomquist, R. F. et al. 2017
OG14526_0	mz.gene.s29.14	NULL	ab.gene.s216.3	NULL	on.gene.LG2.41	ENSGACG00000016370	emx3	NULL	emx3	NULL	NULL	NULL	LakeMalawi_insitu	Bloomquist, R. F. et al. 2017
OG8579_0	mz.gene.s10.251	pn.gene.s41.61	ab.gene.s24.53	NULL	on.gene.LG5.312	ENSGACG00000008291	msx1a	ENSDARG00000007641	NULL	NULL	NULL	NULL	LakeMalawi_insitu	Bloomquist, R. F. et al. 2017
OG12253_0	mz.gene.s1.330	NULL	ab.gene.s128.10	nb.gene.s18.194	on.gene.LG6.638	ENSGACG00000018675	msx3	ENSDARG00000015674	msx1b	ENSG00000120149	MSX2	ENSMUSG00000021469	LakeMalawi_insitu	Bloomquist, R. F. et al. 2017
OG15555_0	mz.gene.s44.55	pn.gene.s135.73	ab.gene.s293.32	nb.gene.s74.6	on.gene.LG13.446	ENSGACG00000006773	msx1b	ENSDARG00000008886	msx3	NULL	NULL	NULL	LakeMalawi_insitu	Bloomquist, R. F. et al. 2017
OG10414_0	mz.gene.s3.157	pn.gene.s69.8	ab.gene.s75.5	nb.gene.s57.148	on.gene.LG19.270	ENSGACG00000011301	nkx2.1	ENSDARG00000019835	nkx2.1	NULL	NULL	NULL	LakeMalawi_insitu	Bloomquist, R. F. et al. 2017
OG7787_0	mz.gene.s4.114	NULL	NULL	nb.gene.s2.350	on.gene.LG2.583	ENSGACG00000018433	nkx2.5	ENSDARG00000018004	nkx2.5	ENSG00000183072	NKX2-5	ENSMUSG00000015579	LakeMalawi_insitu	Bloomquist, R. F. et al. 2017
OG9755_0	mz.gene.s40.121	pn.gene.s198.5	ab.gene.s495.17	nb.gene.s305.1	on.gene.LG23.518	ENSGACG00000011864	dmbx1b	ENSDARG00000002510	dmbx1a	NULL	NULL	NULL	LakeMalawi_insitu	Bloomquist, R. F. et al. 2017
OG13246_0	mz.gene.s173.62	pn.gene.s3.37	ab.gene.s265.12	nb.gene.s10.272	on.gene.LG18.196	ENSGACG00000015618	dmbx1a	ENSDARG00000009922	dmbx1b	NULL	NULL	NULL	LakeMalawi_insitu	Bloomquist, R. F. et al. 2017
OG9325_0	mz.gene.s96.31	NULL	ab.gene.s380.1	nb.gene.s9.39	on.gene.UNK236.4	ENSGACG00000013047	gsc	ENSDARG00000059073	gsc	ENSG00000133937	GSC	ENSMUSG00000021095	LakeMalawi_insitu	Bloomquist, R. F. et al. 2017
OG11669_0	NULL	pn.gene.s87.46	ab.gene.s47.44	NULL	on.gene.LG19.548	ENSGACG00000006987	pax1a	ENSDARG00000008203	pax1a	ENSG00000125813	PAX1	ENSMUSG00000037034	LakeMalawi_insitu	Bloomquist, R. F. et al. 2017
OG4700_0	NULL	pn.gene.s165.8	ab.gene.s8.71	NULL	on.gene.LG1.399	ENSGACG00000016030	pax6b	ENSDARG00000045936	pax6b	ENSG00000007372	PAX6	ENSMUSG00000027168	LakeMalawi_insitu	Bloomquist, R. F. et al. 2017
OG4701_0	mz.gene.s2.35	NULL	NULL	nb.gene.s0.260	NULL	ENSGACG00000016030	pax6b	ENSDARG00000045936	pax6b	ENSG00000007372	PAX6	ENSMUSG00000027168	LakeMalawi_insitu	Bloomquist, R. F. et al. 2017
OG4702_0	mz.gene.s45.62	NULL	NULL	nb.gene.s3.156	on.gene.UNK5.69	ENSGACG00000002490	pax6a	NULL	pax6a	ENSG00000007372	PAX6	ENSMUSG00000027168	LakeMalawi_insitu	Bloomquist, R. F. et al. 2017
OG4702_1	NULL	pn.gene.s207.18	ab.gene.s157.18	NULL	NULL	ENSGACG00000002490	pax6a	NULL	pax6a	ENSG00000007372	PAX6	ENSMUSG00000027168	LakeMalawi_insitu	Bloomquist, R. F. et al. 2017
OG10416_0	NULL	pn.gene.s69.9	NULL	NULL	on.gene.LG19.271	ENSGACG00000011298	pax9	ENSDARG00000053829	pax9	ENSG00000198807	PAX9	ENSMUSG00000001497	LakeMalawi_insitu	Bloomquist, R. F. et al. 2017
OG10416_1	mz.gene.s3.155	NULL	ab.gene.s75.6	NULL	NULL	ENSGACG00000011298	pax9	ENSDARG00000053829	pax9	ENSG00000198807	PAX9	ENSMUSG00000001497	LakeMalawi_insitu	Bloomquist, R. F. et al. 2017
OG8888_0	mz.gene.s34.44	pn.gene.s19.17	ab.gene.s29.25	nb.gene.s58.1	on.gene.LG2.130	ENSGACG00000016483	pitx2	ENSDARG00000036194	pitx2	ENSG00000164093	PITX2	ENSMUSG00000028023	LakeMalawi_insitu	Bloomquist, R. F. et al. 2017
OG13189_0	mz.gene.s217.8	pn.gene.s196.30	ab.gene.s889.1	NULL	on.gene.UNK25.9	ENSGACG00000014620	pitx3	ENSDARG00000070069	pitx3	ENSG00000107859	PITX3	ENSMUSG00000025229	LakeMalawi_insitu	Bloomquist, R. F. et al. 2017
OG13315_0	mz.gene.s21.40	pn.gene.s1.209	NULL	nb.gene.s14.228	on.gene.LG7.496	ENSGACG00000016453	rx3	ENSDARG00000052893	rx3	ENSG00000134438	RAX	ENSMUSG00000024518	LakeMalawi_insitu	Bloomquist, R. F. et al. 2017
OG1725_0	mz.gene.s62.77	NULL	ab.gene.s201.11	nb.gene.s174.14	on.gene.LG13.329	ENSGACG00000004493	jag1b	ENSDARG00000013168	JAG1_(1_of_many)	ENSG00000101384	JAG1	ENSMUSG00000027276	LakeMalawi_insitu	Bloomquist, R. F. et al. 2017
OG1075_0	mz.gene.s21.89	pn.gene.s1.154	NULL	NULL	NULL	ENSGACG00000016083	notch1a	NULL	notch1a	ENSG00000148400	NOTCH1	ENSMUSG00000026923	LakeMalawi_insitu	Bloomquist, R. F. et al. 2017
OG1076_0	NULL	NULL	NULL	nb.gene.s46.26	on.gene.LG7.444	ENSGACG00000016083	notch1a	NULL	notch1a	ENSG00000148400	NOTCH1	ENSMUSG00000026923	LakeMalawi_insitu	Bloomquist, R. F. et al. 2017
OG1077_0	NULL	pn.gene.s126.34	NULL	nb.gene.s110.11	NULL	ENSGACG00000013973	notch1b	NULL	notch1b	ENSG00000148400	NOTCH1	ENSMUSG00000026923	LakeMalawi_insitu	Bloomquist, R. F. et al. 2017
OG1726_0	mz.gene.s23.77	pn.gene.s73.41	ab.gene.s131.25	NULL	on.gene.LG15.107	ENSGACG00000007522	jag2b	ENSDARG00000021389	jag2b	ENSG00000184916	JAG2	ENSMUSG00000002799	LakeMalawi_insitu	Bloomquist, R. F. et al. 2017
OG1078_0	mz.gene.s28.8	pn.gene.s257.24	ab.gene.s275.8	nb.gene.s55.8	on.gene.LG4.558	ENSGACG00000009926	notch3	ENSDARG00000052139	notch3	ENSG00000074181	NOTCH3	ENSMUSG00000038146	LakeMalawi_insitu	Bloomquist, R. F. et al. 2017
OG703_0	mz.gene.s36.118	pn.gene.s48.52	ab.gene.s7.209	nb.gene.s8.208	on.gene.LG20.842	ENSGACG00000006991	chl1a	NULL	chl1a	ENSG00000134121	CHL1	ENSMUSG00000030077	LakeMalawi_insitu	Bloomquist, R. F. et al. 2017
OG704_0	NULL	NULL	NULL	nb.gene.s6.459	on.gene.LG5.148	ENSGACG00000011735	chl1b	ENSDARG00000076233	chl1b	ENSG00000134121	CHL1	ENSMUSG00000030077	LakeMalawi_insitu	Bloomquist, R. F. et al. 2017
OG705_0	mz.gene.s130.27	NULL	ab.gene.s316.3	NULL	NULL	ENSGACG00000011735	chl1b	ENSDARG00000076233	chl1b	ENSG00000134121	CHL1	ENSMUSG00000030077	LakeMalawi_insitu	Bloomquist, R. F. et al. 2017
OG3239_0	mz.gene.s52.8	pn.gene.s8.88	ab.gene.s22.40	NULL	on.gene.LG16-21.469	ENSGACG00000005648	tbr1b	ENSDARG00000004712	tbr1b	ENSG00000136535	TBR1	ENSMUSG00000035033	LakeMalawi_insitu	Bloomquist, R. F. et al. 2017
OG7392_0	mz.gene.s6.300	pn.gene.s120.42	ab.gene.s1.51	nb.gene.s23.13	on.gene.LG18.526	ENSGACG00000017300	gata6	ENSDARG00000035831	gata6	ENSG00000141448	GATA6	ENSMUSG00000005836	LakeMalawi_insitu	Bloomquist, R. F. et al. 2017
OG11307_0	mz.gene.s136.8	pn.gene.s54.8	ab.gene.s192.21	nb.gene.s13.6	on.gene.LG16-21.226	ENSGACG00000002064	neurod1	ENSDARG00000019566	neurod1	ENSG00000162992	NEUROD1	ENSMUSG00000034701	LakeMalawi_insitu	Bloomquist, R. F. et al. 2017
OG15191_0	mz.gene.s72.105	pn.gene.s68.5	ab.gene.s30.98	nb.gene.s19.165	on.gene.LG8-24.491	ENSGACG00000006028	neurod2	NULL	neurod2_(1_of_many)	ENSG00000171532	NEUROD2	ENSMUSG00000038255	LakeMalawi_insitu	Bloomquist, R. F. et al. 2017
OG238_0	mz.gene.s142.24	pn.gene.s100.15	ab.gene.s23.43	nb.gene.s124.21	on.gene.LG9.40	ENSGACG00000001712	nrp1a	ENSDARG00000071865	nrp1a	ENSG00000099250	NRP1	ENSMUSG00000025810	LakeMalawi_insitu	Bloomquist, R. F. et al. 2017
OG161_0	mz.gene.s138.46	pn.gene.s272.7	ab.gene.s126.38	NULL	on.gene.LG20.82	ENSGACG00000000280	plxna3	ENSDARG00000007172	plxna3	ENSG00000130827	PLX3	ENSMUSG00000031398	LakeMalawi_insitu	Bloomquist, R. F. et al. 2017
OG2018_0	mz.gene.s108.2	pn.gene.s115.14	ab.gene.s428.13	nb.gene.s8.15	NULL	ENSGACG00000003794	krt8	ENSDARG00000058358	krt8	ENSG00000170477	KRT4	ENSMUSG00000059668	LakeMalawi_insitu	Bloomquist, R. F. et al. 2017
OG2019_0	NULL	NULL	NULL	nb.gene.s8.14	on.gene.LG20.574	ENSGACG00000003794	krt8	ENSDARG00000058358	krt8	ENSG00000170477	KRT4	ENSMUSG00000059668	LakeMalawi_insitu	Bloomquist, R. F. et al. 2017
OG7277_0	mz.gene.s165.26	pn.gene.s23.18	ab.gene.s119.35	nb.gene.s5.124	on.gene.LG13.697	NULL	six3a	ENSDARG00000058008	NULL	NULL	NULL	NULL	LakeMalawi_insitu	Bloomquist, R. F. et al. 2017
OG15232_0	mz.gene.s47.4	NULL	ab.gene.s394.27	NULL	NULL	ENSGACG00000002799	six3b	NULL	six3b	ENSG00000138083	SIX3	ENSMUSG00000038805	LakeMalawi_insitu	Bloomquist, R. F. et al. 2017
OG10327_0	mz.gene.s57.67	NULL	NULL	nb.gene.s8.319	NULL	ENSGACG00000009116	wnt1	ENSDARG00000055554	wnt1	ENSG00000125084	WNT1	ENSMUSG00000022997	LakeMalawi_insitu	Bloomquist, R. F. et al. 2017

## Sheet: Table S3 - DyNet Candidates1to1
Table S3 - DyNet rewiring scores of candidate genes in TF-TG 1-to-1 edges when all five species networks are compared.
Orthogroup_ID	SUID	Dn-Score_(degree_corrected)	DyNet_Rewiring_(Dn-score)	Edge_Count	Mz_network_present	Pn_network_present	Ab_network_present	Nb_network_present	On_network_present	Gene_Symbol
OG7190_0	1054638	0.261111	9.4	36	TRUE	FALSE	TRUE	TRUE	TRUE	smo
OG6508_0	1201958	0.245455	2.7	11	FALSE	TRUE	TRUE	TRUE	TRUE	actr1
OG703_0	1051375	0.23871	7.4	31	TRUE	TRUE	TRUE	TRUE	FALSE	chl1a
OG8558_0	1051253	0.231818	5.1	22	TRUE	TRUE	TRUE	TRUE	TRUE	gdf10b
OG1652_0	1051660	0.207407	5.6	27	TRUE	TRUE	TRUE	TRUE	TRUE	rh2
OG346_0	1051564	0.2	5.8	29	TRUE	TRUE	TRUE	TRUE	TRUE	cntn4
OG1338_0	1051847	0.2	5.8	29	TRUE	TRUE	TRUE	TRUE	TRUE	fgfr1
OG8347_0	1053339	0.2	5.2	26	TRUE	TRUE	TRUE	TRUE	TRUE	draxin
OG15555_0	1053157	0.187097	5.8	31	TRUE	TRUE	TRUE	TRUE	TRUE	msx1b
OG8717_0	1053314	0.163415	6.7	41	TRUE	TRUE	TRUE	TRUE	TRUE	foxj1b
OG10414_0	1053048	0.162857	5.7	35	TRUE	TRUE	TRUE	TRUE	TRUE	nkx2.1
OG7861_0	1051306	0.137931	4	29	TRUE	TRUE	TRUE	TRUE	TRUE	dlx3b
OG3991_0	1054971	0.130952	5.5	42	TRUE	TRUE	TRUE	TRUE	TRUE	ptch1
OG2800_0	1056312	0.12619	5.3	42	TRUE	TRUE	TRUE	TRUE	TRUE	bmpr1aa
OG1078_0	1055607	0.123636	6.8	55	TRUE	TRUE	TRUE	TRUE	TRUE	notch3
OG10832_0	1053201	0.120513	4.7	39	TRUE	TRUE	TRUE	TRUE	TRUE	fgf10a
OG10765_0	1055609	0.116509	24.7	212	TRUE	TRUE	TRUE	TRUE	TRUE	dlx5a
OG13088_0	1053881	0.114706	3.9	34	TRUE	TRUE	TRUE	TRUE	TRUE	alx3
OG3025_0	1053644	0.110526	4.2	38	TRUE	TRUE	TRUE	TRUE	TRUE	zmiz1a
OG238_0	1055154	0.103922	5.3	51	TRUE	TRUE	TRUE	TRUE	TRUE	nrp1a
OG14219_0	1055307	0.102326	4.4	43	TRUE	TRUE	TRUE	TRUE	TRUE	spry4
OG2875_0	1056307	0.0977778	4.4	45	TRUE	TRUE	TRUE	TRUE	TRUE	shha
OG9755_0	1052676	0.0972973	3.6	37	TRUE	TRUE	TRUE	TRUE	TRUE	dmbx1b
OG8888_0	1055924	0.0961538	5	52	TRUE	TRUE	TRUE	TRUE	TRUE	pitx2
OG13246_0	1052956	0.0948718	3.7	39	TRUE	TRUE	TRUE	TRUE	TRUE	dmbx1a
OG7277_0	1053404	0.0860465	3.7	43	TRUE	TRUE	TRUE	TRUE	TRUE	six3a
OG10264_0	1056674	0.0824324	6.1	74	TRUE	TRUE	TRUE	TRUE	TRUE	sgpp1
OG15191_0	1052268	0.0714472	54.8	767	TRUE	TRUE	TRUE	TRUE	TRUE	neurod2
OG11307_0	1055531	0.0575138	73.1	1271	TRUE	TRUE	TRUE	TRUE	TRUE	neurod1
OG2764_0	1055106	0.0341176	14.5	425	TRUE	TRUE	TRUE	TRUE	TRUE	foxp2
OG7392_0	1056060	0.025054	11.6	463	TRUE	TRUE	TRUE	TRUE	TRUE	gata6

## Sheet: Table S4 - DyNet TFTG all
Table S4 - DyNet rewiring scores of TF-TG all edges when all five species networks are compared.
Orthogroup_ID	SUID	Dn-Score_(degree_corrected)	DyNet_Rewiring_(Dn-score)	Edge_Count	Mz_network_present	Pn_network_present	Ab_network_present	Nb_network_present	On_network_present	Gene_Symbol
OG6408_0	4539340	0.3	0.3	1	TRUE	TRUE	FALSE	TRUE	FALSE	tlx2
OG5414_0	4539353	0.3	0.9	3	FALSE	TRUE	FALSE	TRUE	TRUE	mafga
OG11448_0	4539438	0.3	0.3	1	FALSE	TRUE	TRUE	TRUE	FALSE	strap
OG8081_0	4539447	0.3	0.3	1	FALSE	FALSE	FALSE	TRUE	TRUE	gfm2
OG1675_0	4539514	0.3	4.8	16	TRUE	TRUE	FALSE	TRUE	FALSE	kdm2ba
OG15152_0	4539568	0.3	3.6	12	TRUE	FALSE	FALSE	TRUE	TRUE	OG15152_0
OG14859_0	4539615	0.3	1.2	4	FALSE	TRUE	FALSE	TRUE	TRUE	zdhhc15b
OG9591_0	4850244	0.3	3.6	12	FALSE	TRUE	TRUE	FALSE	TRUE	six7
OG8957_0	4850247	0.3	1.5	5	TRUE	TRUE	TRUE	FALSE	TRUE	foxi1
OG8305_0	4850252	0.3	0.3	1	FALSE	TRUE	FALSE	FALSE	TRUE	irx2a
OG10600_0	4850261	0.3	0.3	1	TRUE	FALSE	FALSE	FALSE	TRUE	rps25
OG1760_0	4850308	0.3	0.6	2	TRUE	TRUE	FALSE	FALSE	TRUE	OG1760_0
OG16327_0	4850311	0.3	0.3	1	FALSE	FALSE	TRUE	FALSE	TRUE	q3v5z2_oryla
OG15880_0	4850315	0.3	0.3	1	TRUE	TRUE	FALSE	FALSE	TRUE	foxq1a
OG15628_0	4850318	0.3	2.1	7	FALSE	TRUE	TRUE	FALSE	TRUE	OG15628_0
OG12935_0	4850446	0.3	2.4	8	TRUE	TRUE	FALSE	FALSE	TRUE	hoxb9a
OG12513_0	4850454	0.3	0.9	3	TRUE	TRUE	FALSE	FALSE	TRUE	tgif2lx
OG12503_0	4850455	0.3	2.7	9	TRUE	TRUE	FALSE	FALSE	TRUE	gatad2b
OG7895_0	4850469	0.3	0.3	1	TRUE	FALSE	TRUE	FALSE	TRUE	trmt5
OG10849_0	4850801	0.3	4.8	16	TRUE	TRUE	FALSE	FALSE	TRUE	onecutl
OG17842_0	5105437	0.3	0.3	1	TRUE	TRUE	FALSE	FALSE	FALSE	coro7
OG10337_0	5105445	0.3	0.3	1	TRUE	TRUE	FALSE	FALSE	FALSE	dnali1_(1_of_2)
OG7795_0	5105448	0.3	6.3	21	TRUE	TRUE	TRUE	FALSE	FALSE	hmmr
OG2430_0	5105460	0.3	4.8	16	TRUE	TRUE	TRUE	FALSE	FALSE	dennd3
OG6204_0	5105474	0.3	0.3	1	TRUE	TRUE	TRUE	FALSE	FALSE	OG6204_0
OG13080_0	4541269	0.2875	2.3	8	TRUE	FALSE	TRUE	TRUE	TRUE	snapc1b
OG11946_0	4549096	0.287053	232.8	811	TRUE	FALSE	FALSE	TRUE	TRUE	nfil3-2
OG11700_0	4852928	0.28589	954.3	3338	TRUE	FALSE	TRUE	FALSE	TRUE	nkx3-1
OG7983_0	4540089	0.285714	2	7	FALSE	FALSE	TRUE	TRUE	TRUE	cdk5rap1
OG7787_0	4548303	0.285395	357.6	1253	TRUE	FALSE	FALSE	TRUE	TRUE	nkx2.5
OG9372_0	4853007	0.285389	601.6	2108	TRUE	FALSE	TRUE	FALSE	TRUE	tfap4
OG14661_0	4851715	0.285077	850.1	2982	TRUE	FALSE	TRUE	FALSE	TRUE	runx2a
OG4048_0	4852274	0.284765	308.4	1083	TRUE	FALSE	TRUE	FALSE	TRUE	lhx2b
OG11851_0	4540004	0.284615	3.7	13	TRUE	TRUE	TRUE	TRUE	TRUE	phospho2
OG1758_0	4547179	0.284278	1388.7	4885	FALSE	TRUE	FALSE	TRUE	TRUE	nr4a1
OG11155_0	5106272	0.284211	16.2	57	TRUE	TRUE	TRUE	FALSE	FALSE	xiap
OG14759_0	4851262	0.284	14.2	50	FALSE	TRUE	TRUE	FALSE	TRUE	zgc:109949
OG14864_0	4547296	0.284	28.4	100	FALSE	TRUE	FALSE	TRUE	TRUE	ap5s1
OG13764_0	5106153	0.283929	15.9	56	TRUE	TRUE	TRUE	FALSE	FALSE	gabarapb
OG14148_0	4543100	0.283785	544.3	1918	FALSE	TRUE	FALSE	TRUE	TRUE	hoxa9a
OG1565_0	5105847	0.283636	15.6	55	TRUE	TRUE	TRUE	FALSE	FALSE	cdkl2
OG9278_0	4853009	0.283544	22.4	79	TRUE	FALSE	TRUE	FALSE	TRUE	atf6
OG7400_0	4539810	0.283333	1.7	6	FALSE	FALSE	FALSE	TRUE	TRUE	jmjd4
OG3857_0	4852276	0.283333	20.4	72	TRUE	FALSE	TRUE	FALSE	TRUE	c9orf172
OG2330_0	4851993	0.283019	15	53	FALSE	TRUE	TRUE	FALSE	TRUE	mga
OG14229_0	5105880	0.283015	296.6	1048	TRUE	TRUE	TRUE	FALSE	FALSE	bhlha15
OG3122_0	4544737	0.282741	55.7	197	FALSE	TRUE	FALSE	TRUE	TRUE	sox6
OG1717_0	4850707	0.282692	14.7	52	FALSE	TRUE	TRUE	FALSE	TRUE	apba1_(2_of_2)
OG15525_0	4542391	0.282353	14.4	51	FALSE	TRUE	FALSE	TRUE	TRUE	hoxa11a
OG5170_0	4544596	0.28228	272.4	965	FALSE	TRUE	FALSE	TRUE	TRUE	mef2cb
OG10633_0	5106173	0.28209	18.9	67	TRUE	TRUE	TRUE	FALSE	FALSE	ahrrb
OG1759_0	4547178	0.281967	34.4	122	TRUE	FALSE	FALSE	TRUE	TRUE	nr4a3
OG15420_0	4851011	0.281633	13.8	49	TRUE	FALSE	TRUE	FALSE	TRUE	OG15420_0
OG2445_1	5106235	0.281053	26.7	95	TRUE	TRUE	TRUE	FALSE	FALSE	brsk2
OG1028_0	5106275	0.28046	24.4	87	TRUE	TRUE	TRUE	FALSE	FALSE	cac2d1
OG2591_0	5106231	0.280435	12.9	46	TRUE	TRUE	TRUE	FALSE	FALSE	ttbk2b
OG17047_0	4542265	0.280392	14.3	51	FALSE	TRUE	TRUE	TRUE	FALSE	OG17047_0
OG8667_0	4852428	0.280263	21.3	76	TRUE	TRUE	FALSE	FALSE	TRUE	pou6f1
OG10114_0	4540044	0.28	2.8	10	TRUE	TRUE	TRUE	TRUE	TRUE	slc25a32b
OG4288_0	5105679	0.28	15.4	55	TRUE	TRUE	TRUE	FALSE	FALSE	hepacam2
OG6450_0	5105775	0.28	8.4	30	TRUE	TRUE	TRUE	FALSE	FALSE	tarbp1
OG8616_0	4853016	0.279518	23.2	83	TRUE	TRUE	FALSE	FALSE	TRUE	cabz01079024.1
OG5291_0	5106032	0.279381	27.1	97	TRUE	TRUE	TRUE	FALSE	FALSE	dbt
OG7120_1	4544454	0.27931	16.2	58	FALSE	TRUE	TRUE	TRUE	FALSE	fancl
OG15929_0	4851667	0.27931	16.2	58	TRUE	TRUE	FALSE	FALSE	TRUE	si:dkey-172o19.2
OG3588_0	4852608	0.27931	24.3	87	TRUE	TRUE	FALSE	FALSE	TRUE	stac2
OG5406_0	4852989	0.279208	28.2	101	TRUE	FALSE	TRUE	FALSE	TRUE	hs3st6
OG11125_0	4545261	0.279184	136.8	490	TRUE	FALSE	FALSE	TRUE	TRUE	atoh1a
OG1618_0	4853210	0.27907	12	43	TRUE	FALSE	TRUE	FALSE	TRUE	piezo1
OG4214_0	4852379	0.279066	483.9	1734	TRUE	FALSE	TRUE	FALSE	TRUE	fli1b
OG3595_0	4852607	0.279012	22.6	81	FALSE	TRUE	TRUE	FALSE	TRUE	gk3p
OG10338_0	5106179	0.278947	5.3	19	TRUE	TRUE	TRUE	FALSE	FALSE	snip1
OG12496_0	4852902	0.278899	30.4	109	FALSE	TRUE	TRUE	FALSE	TRUE	gfod1
OG2299_0	4851995	0.278846	14.5	52	FALSE	TRUE	TRUE	FALSE	TRUE	ntn5
OG6253_0	4546479	0.278667	20.9	75	FALSE	TRUE	FALSE	TRUE	TRUE	hsd17b12a
OG3628_0	4540142	0.278571	3.9	14	FALSE	FALSE	FALSE	TRUE	TRUE	dpy19l4
OG936_0	4851308	0.278571	19.5	70	TRUE	TRUE	FALSE	FALSE	TRUE	mark4a
OG5055_0	4851503	0.278571	27.3	98	TRUE	TRUE	FALSE	FALSE	TRUE	xpo1a
OG14834_0	5106011	0.278571	15.6	56	TRUE	TRUE	TRUE	FALSE	FALSE	fgf11b
OG5695_0	5106210	0.278571	27.3	98	TRUE	TRUE	TRUE	FALSE	FALSE	pard3
OG441_0	4852580	0.278505	29.8	107	TRUE	FALSE	TRUE	FALSE	TRUE	ppp2r5b
OG9078_0	4539325	0.278409	24.5	88	TRUE	TRUE	TRUE	TRUE	FALSE	gadd45gip1
OG8285_0	4851138	0.278333	16.7	60	FALSE	TRUE	TRUE	FALSE	TRUE	shox
OG1847_0	5106133	0.278182	15.3	55	TRUE	TRUE	TRUE	FALSE	FALSE	gapdhs
OG4922_0	4851340	0.278125	8.9	32	TRUE	TRUE	TRUE	FALSE	TRUE	zyg11
OG12691_0	4851066	0.278	13.9	50	FALSE	TRUE	TRUE	FALSE	TRUE	vwa1
OG17224_0	5105711	0.278	13.9	50	TRUE	TRUE	TRUE	FALSE	FALSE	OG17224_0
OG4254_0	4546769	0.277982	30.3	109	FALSE	TRUE	FALSE	TRUE	TRUE	qki2
OG9235_0	5105773	0.277966	16.4	59	TRUE	TRUE	TRUE	FALSE	FALSE	dlx4a
OG9937_0	4852396	0.277922	21.4	77	FALSE	TRUE	TRUE	FALSE	TRUE	lpar3
OG6413_0	4852496	0.277876	31.4	113	FALSE	TRUE	TRUE	FALSE	TRUE	ric8b
OG12693_0	5105883	0.277807	106.4	383	TRUE	TRUE	TRUE	FALSE	FALSE	ehf
OG6464_0	4539835	0.277778	2.5	9	FALSE	TRUE	FALSE	TRUE	TRUE	ints7
OG15434_0	4540325	0.277778	5	18	TRUE	TRUE	FALSE	TRUE	FALSE	OG15434_0
OG1677_0	4542283	0.277778	17.5	63	TRUE	FALSE	FALSE	TRUE	TRUE	kcnn1
OG8830_0	4544327	0.277778	15	54	FALSE	TRUE	FALSE	TRUE	TRUE	cxxc4
OG635_0	4852501	0.277778	25	90	TRUE	TRUE	FALSE	FALSE	TRUE	lingo1b
OG1628_0	4852715	0.277778	15	54	FALSE	TRUE	TRUE	FALSE	TRUE	chrng
OG12137_0	4852915	0.277778	25	90	TRUE	FALSE	TRUE	FALSE	TRUE	si:ch73-237c6.1
OG237_0	4853173	0.277778	27.5	99	TRUE	FALSE	TRUE	FALSE	TRUE	nrp2a
OG2581_0	4851983	0.277612	18.6	67	TRUE	TRUE	FALSE	FALSE	TRUE	ntng2a
OG12603_0	4852890	0.277551	13.6	49	TRUE	FALSE	TRUE	FALSE	TRUE	fkbp7
OG6377_0	5105893	0.277551	13.6	49	TRUE	TRUE	TRUE	FALSE	FALSE	gphb5
OG11843_0	4853297	0.277528	24.7	89	FALSE	TRUE	TRUE	FALSE	TRUE	boll
OG2818_0	4851555	0.277419	25.8	93	FALSE	TRUE	TRUE	FALSE	TRUE	evpl
OG13614_0	4852821	0.277358	14.7	53	FALSE	TRUE	TRUE	FALSE	TRUE	hspa14
OG572_0	5106088	0.277358	14.7	53	TRUE	TRUE	TRUE	FALSE	FALSE	gabra6b
OG16346_0	4852712	0.27732	26.9	97	FALSE	TRUE	TRUE	FALSE	TRUE	stmn4l
OG12132_0	4853292	0.27732	26.9	97	TRUE	FALSE	TRUE	FALSE	TRUE	hapln1b
OG232_0	4851994	0.277273	12.2	44	TRUE	FALSE	TRUE	FALSE	TRUE	ct573322.1
OG1881_0	4852682	0.277228	28	101	TRUE	TRUE	FALSE	FALSE	TRUE	itpr3
OG1864_0	4853191	0.277174	25.5	92	FALSE	TRUE	TRUE	FALSE	TRUE	tanc1
OG8178_0	4852436	0.277108	23	83	TRUE	TRUE	FALSE	FALSE	TRUE	tfg
OG726_0	4850599	0.277083	13.3	48	TRUE	TRUE	FALSE	FALSE	TRUE	mxra5b
OG16230_0	5106001	0.277083	13.3	48	TRUE	TRUE	TRUE	FALSE	FALSE	spry3
OG3135_0	5106227	0.277083	26.6	96	TRUE	TRUE	TRUE	FALSE	FALSE	grhl1
OG8901_0	4541602	0.276866	37.1	134	TRUE	FALSE	TRUE	TRUE	FALSE	cux2b
OG1056_0	4853315	0.27686	33.5	121	TRUE	TRUE	TRUE	FALSE	TRUE	wnk1a
OG2167_0	4853181	0.276842	26.3	95	FALSE	TRUE	TRUE	FALSE	TRUE	gli3
OG12943_0	5106158	0.276842	26.3	95	TRUE	TRUE	TRUE	FALSE	FALSE	mob2a
OG8688_0	4851842	0.2768	34.6	125	TRUE	TRUE	FALSE	FALSE	TRUE	pou5f3
OG3862_0	4542046	0.276786	15.5	56	FALSE	TRUE	FALSE	TRUE	TRUE	kat7a
OG3689_0	4540838	0.276744	11.9	43	FALSE	TRUE	TRUE	TRUE	TRUE	vwde_(1_of_2)
OG15655_0	4544943	0.276712	20.2	73	TRUE	FALSE	FALSE	TRUE	TRUE	slc25a1a
OG3475_0	5106111	0.276667	33.2	120	TRUE	TRUE	TRUE	FALSE	FALSE	syt7a
OG15307_0	5106148	0.276667	8.3	30	TRUE	TRUE	TRUE	FALSE	FALSE	arpin
OG1402_0	4851731	0.276596	13	47	FALSE	TRUE	TRUE	FALSE	TRUE	cr384078.2
OG16507_0	5105842	0.276596	13	47	TRUE	TRUE	TRUE	FALSE	FALSE	OG16507_0
OG1061_0	5106175	0.276596	26	94	TRUE	TRUE	TRUE	FALSE	FALSE	mical3a
OG3944_0	4850635	0.276562	17.7	64	TRUE	TRUE	TRUE	FALSE	TRUE	polr3a
OG4500_0	4853106	0.276531	27.1	98	TRUE	TRUE	FALSE	FALSE	TRUE	znf362a
OG3745_0	4853125	0.276531	27.1	98	TRUE	FALSE	TRUE	FALSE	TRUE	pcbp3
OG9802_0	4850820	0.276471	9.4	34	FALSE	TRUE	TRUE	FALSE	TRUE	si:dkey-40c11.1
OG5631_0	5106089	0.276471	14.1	51	TRUE	TRUE	TRUE	FALSE	FALSE	ccna1
OG16418_0	4853204	0.276471	28.2	102	TRUE	FALSE	TRUE	FALSE	TRUE	cabz01084570.1
OG14076_0	4852804	0.276389	19.9	72	TRUE	TRUE	FALSE	FALSE	TRUE	si:ch73-217b7.1
OG3458_0	4852616	0.276344	25.7	93	FALSE	TRUE	TRUE	FALSE	TRUE	tmem184b
OG9868_0	4851303	0.276316	21	76	FALSE	TRUE	TRUE	FALSE	TRUE	barx1
OG832_0	4851846	0.27625	22.1	80	TRUE	FALSE	TRUE	FALSE	TRUE	unc5a
OG6341_0	4548424	0.276238	27.9	101	FALSE	TRUE	FALSE	TRUE	TRUE	noct
OG11769_0	4851291	0.276238	27.9	101	FALSE	TRUE	TRUE	FALSE	TRUE	spic
OG17150_0	4544861	0.27619	11.6	42	FALSE	TRUE	FALSE	TRUE	TRUE	OG17150_0
OG6816_0	4850473	0.27619	5.8	21	TRUE	FALSE	TRUE	FALSE	TRUE	si:ch211-140l13.3
OG6471_0	4850600	0.27619	11.6	42	TRUE	TRUE	TRUE	FALSE	TRUE	zgc:103692
OG2902_0	4851973	0.27619	29	105	FALSE	TRUE	TRUE	FALSE	TRUE	mtmr7b
OG3200_0	4852628	0.27619	23.2	84	TRUE	TRUE	FALSE	FALSE	TRUE	mapk8ip3
OG564_0	4853067	0.276154	35.9	130	FALSE	TRUE	TRUE	FALSE	TRUE	actb2
OG8757_0	4541612	0.276087	12.7	46	FALSE	TRUE	FALSE	TRUE	TRUE	cops2
OG1210_0	4851799	0.276087	12.7	46	TRUE	FALSE	TRUE	FALSE	TRUE	q4st81_tetng
OG261_0	4544770	0.276	13.8	50	FALSE	TRUE	FALSE	TRUE	TRUE	OG261_0
OG545_0	4546580	0.276	20.7	75	FALSE	TRUE	FALSE	TRUE	TRUE	thbs1b
OG2878_0	4548725	0.276	144.9	525	TRUE	FALSE	TRUE	TRUE	FALSE	bcl11ab
OG1897_0	4851580	0.276	13.8	50	TRUE	TRUE	FALSE	FALSE	TRUE	kcnab1b
OG35_0	4853132	0.275962	28.7	104	TRUE	TRUE	FALSE	FALSE	TRUE	ephb3a
OG6688_0	4851462	0.275949	21.8	79	TRUE	TRUE	FALSE	FALSE	TRUE	phf12a
OG9482_0	4543372	0.275926	14.9	54	FALSE	FALSE	TRUE	TRUE	TRUE	spin2a
OG5488_1	4546574	0.275904	22.9	83	FALSE	TRUE	TRUE	TRUE	FALSE	pcdh15
OG5290_0	5105670	0.275806	17.1	62	TRUE	TRUE	TRUE	FALSE	FALSE	lsr
OG13149_0	4853266	0.275789	26.2	95	TRUE	FALSE	TRUE	FALSE	TRUE	raly
OG6107_0	5106208	0.275789	26.2	95	TRUE	TRUE	TRUE	FALSE	FALSE	akirin1
OG14039_0	4851386	0.275758	9.1	33	TRUE	TRUE	TRUE	FALSE	TRUE	ttk
OG4979_0	4852990	0.275758	27.3	99	FALSE	TRUE	TRUE	FALSE	TRUE	dfnb31b
OG4730_0	4851342	0.275652	31.7	115	TRUE	TRUE	FALSE	FALSE	TRUE	thrap3b
OG8292_0	4543393	0.275641	21.5	78	FALSE	TRUE	FALSE	TRUE	TRUE	nalcn
OG15311_0	4853219	0.275581	23.7	86	TRUE	FALSE	TRUE	FALSE	TRUE	rhogb
OG12934_0	4542635	0.27551	13.5	49	FALSE	TRUE	TRUE	TRUE	FALSE	hoxb5a
OG15324_0	5106056	0.27551	13.5	49	TRUE	TRUE	TRUE	FALSE	FALSE	rps12
OG10777_0	4547791	0.275474	465	1688	FALSE	TRUE	FALSE	TRUE	TRUE	foxa1
OG12521_0	4544169	0.275472	14.6	53	FALSE	TRUE	FALSE	TRUE	TRUE	tox
OG5690_0	5105938	0.275342	20.1	73	TRUE	TRUE	TRUE	FALSE	FALSE	gmpr
OG12783_0	4543519	0.275309	22.3	81	TRUE	FALSE	FALSE	TRUE	TRUE	nubp1
OG4725_0	4853095	0.275299	483.7	1757	TRUE	FALSE	FALSE	FALSE	TRUE	foxo1b
OG5617_0	4851913	0.275294	23.4	85	FALSE	TRUE	TRUE	FALSE	TRUE	pkp1a
OG4237_0	4852991	0.275258	26.7	97	TRUE	FALSE	TRUE	FALSE	TRUE	wfikkn2b
OG13115_0	4852844	0.275248	27.8	101	TRUE	FALSE	TRUE	FALSE	TRUE	wnt10a
OG6843_0	4539478	0.275	1.1	4	TRUE	FALSE	FALSE	TRUE	TRUE	si:dkey-12j5.1
OG15993_0	4541059	0.275	2.2	8	TRUE	TRUE	TRUE	TRUE	TRUE	si:dkey-67c22.2
OG128_0	4542643	0.275	14.3	52	TRUE	FALSE	FALSE	TRUE	TRUE	gria2a
OG12082_0	4543709	0.275	15.4	56	TRUE	TRUE	FALSE	TRUE	FALSE	OG12082_0
OG6125_0	4544531	0.275	14.3	52	FALSE	TRUE	TRUE	TRUE	FALSE	tulp2
OG17031_0	4544865	0.275	13.2	48	FALSE	TRUE	TRUE	TRUE	FALSE	OG17031_0
OG16815_0	4850612	0.275	12.1	44	FALSE	TRUE	TRUE	FALSE	TRUE	OG16815_0
OG7304_0	4850661	0.275	13.2	48	TRUE	FALSE	TRUE	FALSE	TRUE	epb42
OG1655_0	4850717	0.275	12.1	44	TRUE	FALSE	TRUE	FALSE	TRUE	rho
OG14526_0	4852149	0.275	16.5	60	TRUE	FALSE	TRUE	FALSE	TRUE	emx3
OG14962_0	4852293	0.275	11	40	TRUE	FALSE	TRUE	FALSE	TRUE	mnd1
OG12482_0	5105634	0.275	13.2	48	TRUE	TRUE	TRUE	FALSE	FALSE	tldc1
OG14875_0	5105741	0.275	14.3	52	TRUE	TRUE	TRUE	FALSE	FALSE	ccdc30_(1_of_2)
OG651_0	5105818	0.275	14.3	52	TRUE	TRUE	TRUE	FALSE	FALSE	grin2aa
OG12901_0	5106159	0.275	13.2	48	TRUE	TRUE	TRUE	FALSE	FALSE	bfsp2
OG5824_0	4539349	0.275	3.3	12	TRUE	TRUE	FALSE	TRUE	TRUE	wdr34
OG7076_0	4544457	0.275	15.4	56	FALSE	TRUE	FALSE	TRUE	TRUE	si:dkey-217l24.1
OG11740_0	4547632	0.275	20.9	76	TRUE	FALSE	FALSE	TRUE	TRUE	phactr2
OG1429_0	4851037	0.275	14.3	52	TRUE	TRUE	FALSE	FALSE	TRUE	ampd2b
OG1896_0	4852009	0.275	15.4	56	TRUE	FALSE	TRUE	FALSE	TRUE	kcnab2a
OG3047_0	4852634	0.275	28.6	104	TRUE	FALSE	TRUE	FALSE	TRUE	znf710a
OG7085_0	4853033	0.275	22	80	TRUE	TRUE	FALSE	FALSE	TRUE	slc17a3
OG12770_0	5105791	0.275	14.3	52	TRUE	TRUE	TRUE	FALSE	FALSE	si:ch211-153a8.4
OG2475_0	5106234	0.275	28.6	104	TRUE	TRUE	TRUE	FALSE	FALSE	smarca2
OG14215_0	4547356	0.274757	28.3	103	TRUE	FALSE	FALSE	TRUE	TRUE	rin3
OG491_0	4853086	0.274747	27.2	99	TRUE	TRUE	FALSE	FALSE	TRUE	dock10
OG15670_0	4853217	0.274747	27.2	99	TRUE	FALSE	TRUE	FALSE	TRUE	styk1
OG653_0	4851883	0.274713	23.9	87	TRUE	TRUE	FALSE	FALSE	TRUE	grin2ab
OG4981_0	4852561	0.274713	23.9	87	FALSE	TRUE	TRUE	FALSE	TRUE	hmgcra
OG806_0	4852441	0.274684	21.7	79	FALSE	TRUE	TRUE	FALSE	TRUE	mast3
OG12206_0	5106058	0.274648	19.5	71	TRUE	TRUE	TRUE	FALSE	FALSE	fam210b
OG3685_0	4548658	0.274634	168.9	615	FALSE	TRUE	FALSE	TRUE	TRUE	nr5a2
OG1833_0	4851365	0.274627	18.4	67	TRUE	FALSE	TRUE	FALSE	TRUE	sh3kbp1
OG5676_0	4851909	0.274627	18.4	67	FALSE	TRUE	TRUE	FALSE	TRUE	slc4a11
OG2698_0	4547032	0.274603	17.3	63	FALSE	FALSE	TRUE	TRUE	TRUE	pls3
OG3428_0	5105793	0.274603	17.3	63	TRUE	TRUE	TRUE	FALSE	FALSE	fam171a2
OG5625_0	4546558	0.274576	16.2	59	FALSE	TRUE	TRUE	TRUE	FALSE	abat
OG2934_0	5105688	0.274545	15.1	55	TRUE	TRUE	TRUE	FALSE	FALSE	ppm1bb
OG13307_0	5105782	0.274545	15.1	55	TRUE	TRUE	TRUE	FALSE	FALSE	st6gal1
OG4856_0	4548533	0.274468	12.9	47	FALSE	FALSE	TRUE	TRUE	TRUE	c2cd2
OG14870_0	4851259	0.274468	12.9	47	TRUE	TRUE	FALSE	FALSE	TRUE	tmem176
OG4489_0	4546730	0.274419	23.6	86	FALSE	TRUE	TRUE	TRUE	FALSE	stk38a
OG8515_0	4853018	0.27439	22.5	82	TRUE	FALSE	TRUE	FALSE	TRUE	cdh17
OG10516_0	4852961	0.274359	21.4	78	FALSE	TRUE	TRUE	FALSE	TRUE	rab3db
OG2220_0	5106186	0.274324	20.3	74	TRUE	TRUE	TRUE	FALSE	FALSE	dmwd
OG11946_1	5253545	0.274275	217.5	793	FALSE	TRUE	TRUE	FALSE	FALSE	nfil3-2
OG10477_0	4549243	0.274257	27.7	101	FALSE	TRUE	FALSE	TRUE	TRUE	numb
OG15876_0	4852092	0.274242	18.1	66	TRUE	TRUE	FALSE	FALSE	TRUE	sgcz
OG5099_0	4852556	0.274167	32.9	120	TRUE	TRUE	FALSE	FALSE	TRUE	alx4
OG14497_0	4852151	0.274157	24.4	89	TRUE	FALSE	TRUE	FALSE	TRUE	pou4f2
OG3553_0	4853130	0.274157	24.4	89	TRUE	TRUE	FALSE	FALSE	TRUE	sptlc2b
OG14642_0	4853228	0.274157	24.4	89	TRUE	FALSE	TRUE	FALSE	TRUE	gtpbp4
OG2778_0	4851557	0.274074	14.8	54	TRUE	FALSE	TRUE	FALSE	TRUE	myo15a_(1_of_2)
OG1898_0	4852008	0.274074	14.8	54	TRUE	FALSE	TRUE	FALSE	TRUE	kcnab1a
OG145_0	4852388	0.274074	22.2	81	TRUE	FALSE	TRUE	FALSE	TRUE	grm2b
OG13042_0	4852849	0.274026	21.1	77	FALSE	TRUE	TRUE	FALSE	TRUE	st6galnac5a
OG11021_0	5253550	0.274026	21.1	77	FALSE	TRUE	TRUE	FALSE	FALSE	naa20
OG15266_0	4852750	0.274008	801.2	2924	TRUE	FALSE	TRUE	FALSE	TRUE	spi1a
OG10257_1	4547909	0.274006	296.2	1081	FALSE	TRUE	TRUE	TRUE	FALSE	pou2f2a
OG15684_0	4851246	0.274	13.7	50	TRUE	TRUE	TRUE	FALSE	TRUE	emc10
OG14344_0	4850752	0.274	13.7	50	TRUE	FALSE	TRUE	FALSE	TRUE	si:dkey-4c23.6
OG686_0	4853039	0.273973	20	73	FALSE	TRUE	TRUE	FALSE	TRUE	nrxn3a
OG14721_0	4850746	0.273913	18.9	69	FALSE	TRUE	TRUE	FALSE	TRUE	mthfd2l
OG14669_0	4852782	0.273913	25.2	92	FALSE	TRUE	TRUE	FALSE	TRUE	fam102ab
OG12858_0	4852865	0.273913	18.9	69	TRUE	TRUE	FALSE	FALSE	TRUE	fam19a1b
OG15701_0	5105736	0.273913	12.6	46	TRUE	TRUE	TRUE	FALSE	FALSE	OG15701_0
OG1115_0	4853309	0.273864	24.1	88	TRUE	TRUE	FALSE	FALSE	TRUE	camk2g2
OG2864_0	4851554	0.273846	17.8	65	FALSE	TRUE	TRUE	FALSE	TRUE	stxbp5a
OG14451_0	4852792	0.273832	29.3	107	TRUE	FALSE	TRUE	FALSE	TRUE	rbpms
OG1305_0	4547484	0.27381	23	84	FALSE	TRUE	FALSE	TRUE	TRUE	skor1
OG13275_0	4850762	0.27381	11.5	42	TRUE	TRUE	FALSE	FALSE	TRUE	hsd17b1
OG176_0	5106240	0.27377	16.7	61	TRUE	TRUE	TRUE	FALSE	FALSE	vldlr
OG4002_0	4851525	0.27375	21.9	80	TRUE	TRUE	FALSE	FALSE	TRUE	slc9a5
OG6522_0	4853044	0.27375	21.9	80	FALSE	TRUE	TRUE	FALSE	TRUE	zbtb7b
OG10156_0	4852972	0.273684	26	95	TRUE	FALSE	TRUE	FALSE	TRUE	apcdd1
OG1711_0	5105991	0.273684	20.8	76	TRUE	TRUE	TRUE	FALSE	FALSE	vangl2
OG6554_0	4852986	0.273684	83.2	304	TRUE	FALSE	TRUE	FALSE	TRUE	hnf1ba
OG3237_1	5106226	0.273681	404.5	1478	TRUE	FALSE	TRUE	FALSE	FALSE	eomesb
OG16129_0	4542331	0.273611	19.7	72	FALSE	TRUE	FALSE	TRUE	TRUE	f3b
OG10105_0	4543960	0.273611	19.7	72	TRUE	TRUE	TRUE	TRUE	TRUE	dzip1
OG5304_0	4544585	0.273611	19.7	72	FALSE	TRUE	FALSE	TRUE	TRUE	vps11
OG6310_0	4851888	0.273585	14.5	53	FALSE	TRUE	TRUE	FALSE	TRUE	cntln_(1_of_2)
OG7012_0	5105657	0.273585	14.5	53	TRUE	TRUE	TRUE	FALSE	FALSE	vcam1b
OG1425_0	4852799	0.273563	23.8	87	FALSE	TRUE	TRUE	FALSE	TRUE	kcnc2
OG3237_0	4853143	0.273347	413.3	1512	FALSE	TRUE	FALSE	FALSE	TRUE	eomesb
OG15235_0	4541117	0.273333	4.1	15	FALSE	TRUE	TRUE	TRUE	FALSE	atp5j2
OG14746_0	4542471	0.273333	16.4	60	TRUE	FALSE	TRUE	TRUE	FALSE	inha
OG11496_0	4543065	0.273333	16.4	60	TRUE	FALSE	TRUE	TRUE	TRUE	ccdc146
OG10234_0	4850371	0.273333	4.1	15	TRUE	TRUE	TRUE	FALSE	TRUE	slc26a11
OG6332_0	4851148	0.273333	12.3	45	FALSE	TRUE	TRUE	FALSE	TRUE	znf407
OG1262_0	5106264	0.273333	24.6	90	TRUE	TRUE	TRUE	FALSE	FALSE	cabz01057411.1
OG8148_0	4852983	0.273256	23.5	86	FALSE	TRUE	TRUE	FALSE	TRUE	cdkal1
OG15032_0	4851019	0.273214	15.3	56	FALSE	TRUE	TRUE	FALSE	TRUE	vimp
OG14148_1	5105745	0.273201	482.2	1765	TRUE	FALSE	TRUE	FALSE	FALSE	hoxa9a
OG2734_0	4851355	0.273171	22.4	82	TRUE	FALSE	TRUE	FALSE	TRUE	pacs1a
OG14677_0	5105742	0.273171	11.2	41	TRUE	TRUE	TRUE	FALSE	FALSE	si:ch211-120k19.1
OG11077_0	4850781	0.273134	18.3	67	TRUE	TRUE	FALSE	FALSE	TRUE	sdccag8
OG5088_0	4852557	0.273118	25.4	93	TRUE	TRUE	FALSE	FALSE	TRUE	ptchd4
OG236_0	4853175	0.273118	25.4	93	TRUE	TRUE	FALSE	FALSE	TRUE	nrp2b
OG1775_0	4544834	0.273077	14.2	52	FALSE	TRUE	FALSE	TRUE	TRUE	vezf1a
OG4534_0	5105787	0.273077	14.2	52	TRUE	TRUE	TRUE	FALSE	FALSE	atp6v1ba
OG12254_0	4541314	0.273034	24.3	89	FALSE	TRUE	TRUE	TRUE	FALSE	xpa
OG14730_0	4852779	0.273016	17.2	63	TRUE	FALSE	TRUE	FALSE	TRUE	coq7
OG4398_1	5106033	0.273016	17.2	63	TRUE	FALSE	TRUE	FALSE	FALSE	crlf1a
OG4385_0	4546748	0.272973	20.2	74	TRUE	FALSE	FALSE	TRUE	TRUE	plekha7a
OG14888_0	4852764	0.272941	23.2	85	TRUE	TRUE	FALSE	FALSE	TRUE	gpr39
OG14720_0	4543679	0.272917	13.1	48	FALSE	TRUE	TRUE	TRUE	FALSE	creb3l1
OG461_0	4548556	0.272881	16.1	59	FALSE	TRUE	FALSE	TRUE	TRUE	cntnap2a
OG16455_0	4543265	0.27284	22.1	81	FALSE	TRUE	FALSE	TRUE	TRUE	vipr2
OG10894_0	4549190	0.27284	22.1	81	FALSE	TRUE	TRUE	TRUE	FALSE	stk11ip
OG11807_0	4852922	0.27284	22.1	81	TRUE	TRUE	FALSE	FALSE	TRUE	cabz01072538.1
OG1610_0	4853212	0.272826	25.1	92	TRUE	FALSE	TRUE	FALSE	TRUE	ppp3ca
OG4725_1	5253528	0.272826	476.9	1748	FALSE	TRUE	TRUE	FALSE	FALSE	foxo1b
OG897_0	4545992	0.272807	31.1	114	TRUE	FALSE	FALSE	TRUE	TRUE	sema6bb
OG6292_0	4541812	0.272727	15	55	TRUE	FALSE	TRUE	TRUE	FALSE	OG6292_0
OG14675_0	4542476	0.272727	9	33	FALSE	TRUE	TRUE	TRUE	FALSE	si:ch211-214j8.12
OG10813_0	4850592	0.272727	6	22	TRUE	TRUE	TRUE	FALSE	TRUE	gpx1b
OG3952_0	4850686	0.272727	18	66	TRUE	TRUE	FALSE	FALSE	TRUE	ano8b
OG3453_0	4850690	0.272727	12	44	TRUE	FALSE	TRUE	FALSE	TRUE	tubgcp2
OG3760_0	4850902	0.272727	12	44	FALSE	TRUE	TRUE	FALSE	TRUE	ralgapa2
OG13639_0	4851048	0.272727	18	66	TRUE	TRUE	FALSE	FALSE	TRUE	tefa
OG6461_0	4851467	0.272727	15	55	TRUE	FALSE	TRUE	FALSE	TRUE	il18rap
OG16018_0	4851664	0.272727	12	44	FALSE	TRUE	TRUE	FALSE	TRUE	OG16018_0
OG3583_0	4851954	0.272727	18	66	TRUE	TRUE	FALSE	FALSE	TRUE	pappa2
OG10091_0	5105792	0.272727	21	77	TRUE	TRUE	TRUE	FALSE	FALSE	mmd
OG3294_0	5105950	0.272727	15	55	TRUE	TRUE	TRUE	FALSE	FALSE	prmt1
OG12403_0	5106039	0.272624	71.7	263	TRUE	TRUE	TRUE	FALSE	FALSE	nfyc
OG15206_0	5106247	0.272603	19.9	73	TRUE	TRUE	TRUE	FALSE	FALSE	csrp2
OG12383_0	5106266	0.272549	27.8	102	TRUE	TRUE	TRUE	FALSE	FALSE	nucks1a
OG10098_0	5106182	0.272527	24.8	91	TRUE	TRUE	TRUE	FALSE	FALSE	a1cf
OG7265_0	5106077	0.27252	381.8	1401	TRUE	FALSE	TRUE	FALSE	FALSE	pknox1.2
OG5185_0	4546607	0.2725	10.9	40	FALSE	TRUE	TRUE	TRUE	FALSE	bcs1l
OG14938_0	5106249	0.2725	10.9	40	TRUE	TRUE	TRUE	FALSE	FALSE	creb3l2
OG12391_0	4549070	0.2725	21.8	80	FALSE	TRUE	FALSE	TRUE	TRUE	ndufs7
OG13824_0	4853251	0.2725	21.8	80	FALSE	TRUE	TRUE	FALSE	TRUE	h1m
OG4662_0	5105944	0.272433	143.3	526	TRUE	TRUE	FALSE	FALSE	FALSE	lhx3
OG7_0	4543598	0.272414	23.7	87	TRUE	TRUE	TRUE	TRUE	TRUE	slc25a38b
OG14260_0	4547347	0.272381	28.6	105	TRUE	FALSE	FALSE	TRUE	TRUE	h1f0
OG15400_0	4544960	0.272368	20.7	76	FALSE	FALSE	TRUE	TRUE	TRUE	s100s
OG7087_1	4541740	0.27234	12.8	47	FALSE	TRUE	TRUE	TRUE	FALSE	rab26_(1_of_2)
OG584_0	4852520	0.27234	25.6	94	TRUE	TRUE	FALSE	FALSE	TRUE	gnai3
OG15076_1	5105546	0.272297	1415.4	5198	TRUE	FALSE	TRUE	FALSE	FALSE	jun
OG944_0	5105857	0.272289	22.6	83	TRUE	TRUE	TRUE	FALSE	FALSE	kcnma1a
OG2363_0	4548784	0.272277	27.5	101	FALSE	TRUE	TRUE	TRUE	FALSE	fscn1a
OG14481_0	4853233	0.272277	27.5	101	TRUE	FALSE	TRUE	FALSE	TRUE	nek7
OG5725_0	4546549	0.272222	29.4	108	FALSE	TRUE	FALSE	TRUE	TRUE	gas7
OG5451_0	4851161	0.272222	14.7	54	TRUE	TRUE	FALSE	FALSE	TRUE	si:ch211-120j21.1
OG5636_0	5105667	0.272222	19.6	72	TRUE	TRUE	TRUE	FALSE	FALSE	ildr1a
OG2762_0	4851975	0.272177	67.5	248	TRUE	FALSE	FALSE	FALSE	TRUE	foxp1b
OG4241_0	4851346	0.272174	31.3	115	TRUE	TRUE	FALSE	FALSE	TRUE	mgrn1b
OG6268_0	4853049	0.272174	31.3	115	FALSE	TRUE	TRUE	FALSE	TRUE	map3k7
OG1300_0	4851765	0.272131	16.6	61	FALSE	TRUE	TRUE	FALSE	TRUE	strip2
OG16885_0	5253275	0.272118	231.3	850	FALSE	TRUE	TRUE	FALSE	FALSE	rbpjl
OG15899_0	4539520	0.27211	793.2	2915	TRUE	FALSE	TRUE	TRUE	FALSE	foxa2
OG7178_0	4544449	0.272059	18.5	68	TRUE	FALSE	FALSE	TRUE	TRUE	pou3f2a
OG6540_0	4539449	0.272	13.6	50	TRUE	TRUE	TRUE	TRUE	FALSE	slc22a14
OG1919_0	4542212	0.272	13.6	50	FALSE	TRUE	FALSE	TRUE	TRUE	adgrb2
OG1281_0	5105805	0.272	13.6	50	TRUE	TRUE	TRUE	FALSE	FALSE	slc5a1
OG1463_0	4852142	0.272	13.6	50	TRUE	TRUE	TRUE	FALSE	TRUE	jph3
OG14593_0	4853229	0.272	20.4	75	FALSE	TRUE	TRUE	FALSE	TRUE	pemt
OG2681_0	4547037	0.271963	29.1	107	TRUE	FALSE	TRUE	TRUE	FALSE	elfn2
OG15422_0	4852115	0.27193	15.5	57	TRUE	FALSE	TRUE	FALSE	TRUE	hoxa13a
OG12021_0	4547574	0.27191	24.2	89	TRUE	FALSE	FALSE	TRUE	TRUE	pde10a
OG586_0	4548456	0.27191	24.2	89	TRUE	FALSE	TRUE	TRUE	FALSE	gnaia
OG9270_0	5106064	0.271875	17.4	64	TRUE	TRUE	TRUE	FALSE	FALSE	tmem221
OG14381_1	5106152	0.271875	17.4	64	TRUE	TRUE	TRUE	FALSE	FALSE	tnxb
OG6248_0	4543418	0.271795	21.2	78	FALSE	FALSE	TRUE	TRUE	TRUE	qrfpr
OG696_0	4546379	0.271795	21.2	78	FALSE	TRUE	FALSE	TRUE	TRUE	ptprm
OG14099_0	4851729	0.271765	23.1	85	FALSE	TRUE	TRUE	FALSE	TRUE	sh3d19
OG15629_0	4850800	0.271739	12.5	46	TRUE	TRUE	FALSE	FALSE	TRUE	si:ch211-254n4.3
OG14397_0	4542498	0.271698	14.4	53	TRUE	TRUE	TRUE	TRUE	FALSE	fam196b
OG2380_0	4851990	0.271698	14.4	53	FALSE	TRUE	TRUE	FALSE	TRUE	si:ch211-243j20.2
OG4702_0	4541969	0.271681	122.8	452	TRUE	FALSE	FALSE	TRUE	TRUE	pax6a
OG1591_0	4852090	0.271667	16.3	60	TRUE	FALSE	TRUE	FALSE	TRUE	crispld1b
OG12987_0	4852194	0.271667	16.3	60	TRUE	FALSE	TRUE	FALSE	TRUE	mccc1
OG14724_0	4852780	0.271667	16.3	60	FALSE	TRUE	TRUE	FALSE	TRUE	ndufv2
OG5654_0	4853066	0.271642	18.2	67	FALSE	TRUE	TRUE	FALSE	TRUE	col9a1a
OG11579_0	4850444	0.271605	22	81	TRUE	TRUE	TRUE	FALSE	TRUE	usp34
OG8818_0	5106044	0.271605	22	81	TRUE	TRUE	TRUE	FALSE	FALSE	pgap1
OG178_0	4852692	0.271591	23.9	88	TRUE	FALSE	TRUE	FALSE	TRUE	lrp6
OG10944_0	5106169	0.271579	25.8	95	TRUE	TRUE	TRUE	FALSE	FALSE	il1rap
OG15608_0	4540322	0.271429	13.3	49	TRUE	FALSE	TRUE	TRUE	TRUE	ppiab
OG15936_0	4541068	0.271429	7.6	28	FALSE	TRUE	TRUE	TRUE	TRUE	ccdc82
OG3476_0	4542077	0.271429	13.3	49	TRUE	FALSE	FALSE	TRUE	TRUE	syt7b
OG2768_0	4542136	0.271429	13.3	49	FALSE	TRUE	TRUE	TRUE	FALSE	kif21b
OG969_0	4545832	0.271429	26.6	98	FALSE	FALSE	TRUE	TRUE	TRUE	ipp
OG16921_0	4547192	0.271429	20.9	77	FALSE	TRUE	TRUE	TRUE	FALSE	rab14
OG12062_0	4547566	0.271429	28.5	105	TRUE	FALSE	FALSE	TRUE	TRUE	cd2ap
OG7155_0	4850540	0.271429	1.9	7	TRUE	TRUE	FALSE	FALSE	TRUE	polg
OG13515_0	4850798	0.271429	1.9	7	TRUE	TRUE	TRUE	FALSE	TRUE	ccdc59
OG5202_0	4851163	0.271429	15.2	56	TRUE	FALSE	TRUE	FALSE	TRUE	rnf220a
OG16476_0	4851224	0.271429	13.3	49	FALSE	TRUE	TRUE	FALSE	TRUE	fgf22
OG12411_0	4851283	0.271429	7.6	28	FALSE	TRUE	TRUE	FALSE	TRUE	dusp19b
OG2978_0	4851550	0.271429	13.3	49	FALSE	TRUE	TRUE	FALSE	TRUE	hnrpl
OG2376_0	4851991	0.271429	13.3	49	FALSE	TRUE	TRUE	FALSE	TRUE	OG2376_0
OG1772_0	4852385	0.271429	13.3	49	TRUE	TRUE	FALSE	FALSE	TRUE	drd5
OG8876_0	4852418	0.271429	24.7	91	TRUE	TRUE	FALSE	FALSE	TRUE	riok3
OG3125_0	4546953	0.271296	29.3	108	FALSE	TRUE	FALSE	TRUE	TRUE	pik3c2b
OG11386_0	4549140	0.271287	27.4	101	FALSE	TRUE	FALSE	TRUE	TRUE	tacc1
OG15238_0	4852123	0.271287	27.4	101	TRUE	FALSE	TRUE	FALSE	TRUE	cdx1
OG1886_0	5106238	0.271287	27.4	101	TRUE	TRUE	TRUE	FALSE	FALSE	nfib
OG6031_0	4546509	0.271277	25.5	94	TRUE	FALSE	FALSE	TRUE	TRUE	xpnpep1
OG13068_0	5106156	0.271264	23.6	87	TRUE	TRUE	TRUE	FALSE	FALSE	fopnl
OG10461_0	4852962	0.27125	21.7	80	TRUE	TRUE	FALSE	FALSE	TRUE	tnfa
OG925_0	5253442	0.271239	1492.9	5504	FALSE	TRUE	TRUE	FALSE	FALSE	stat5a
OG9161_1	4548156	0.271233	39.6	146	TRUE	FALSE	TRUE	TRUE	FALSE	spred1
OG12205_0	5105884	0.271212	17.9	66	TRUE	TRUE	TRUE	FALSE	FALSE	nxph4
OG1258_0	4547525	0.271186	16	59	FALSE	TRUE	FALSE	TRUE	TRUE	sv2c
OG16132_0	4539916	0.271154	14.1	52	TRUE	TRUE	TRUE	TRUE	TRUE	znf654
OG14905_0	4851699	0.271154	14.1	52	FALSE	TRUE	TRUE	FALSE	TRUE	pih1d1
OG2748_0	4851823	0.271154	14.1	52	TRUE	TRUE	FALSE	FALSE	TRUE	mpp3b
OG2772_0	4852644	0.271134	26.3	97	FALSE	TRUE	TRUE	FALSE	TRUE	camk1da
OG7480_0	4541719	0.271111	12.2	45	FALSE	TRUE	FALSE	TRUE	TRUE	tlr18
OG13151_0	4542613	0.271111	12.2	45	FALSE	TRUE	TRUE	TRUE	TRUE	dis3l
OG3969_0	4850685	0.271111	12.2	45	TRUE	TRUE	FALSE	FALSE	TRUE	si:ch211-267e7.3
OG4804_0	4543233	0.271111	24.4	90	FALSE	TRUE	FALSE	TRUE	TRUE	irf2
OG7932_0	5106072	0.271111	24.4	90	TRUE	TRUE	TRUE	FALSE	FALSE	fam126a
OG16532_0	4544893	0.271084	22.5	83	TRUE	FALSE	TRUE	TRUE	FALSE	rasd1
OG7799_0	4539318	0.271053	10.3	38	TRUE	TRUE	FALSE	TRUE	TRUE	her5
OG14702_0	4851712	0.271053	20.6	76	FALSE	TRUE	TRUE	FALSE	TRUE	ift74
OG9517_0	5106193	0.271053	10.3	38	TRUE	TRUE	TRUE	FALSE	FALSE	gss
OG249_0	4547068	0.271014	18.7	69	TRUE	TRUE	FALSE	TRUE	FALSE	sema3b
OG1890_0	4852681	0.271	27.1	100	TRUE	TRUE	FALSE	FALSE	TRUE	nfixa
OG2496_0	4548769	0.270968	25.2	93	TRUE	FALSE	TRUE	TRUE	FALSE	zgc:110158
OG14846_0	4548924	0.270968	25.2	93	TRUE	FALSE	FALSE	TRUE	TRUE	alcamb
OG842_0	4851136	0.27093	23.3	86	TRUE	TRUE	FALSE	FALSE	TRUE	pde4d
OG15783_0	4542367	0.270909	14.9	55	TRUE	TRUE	TRUE	TRUE	FALSE	gosr1_(2_of_2)
OG7945_0	4851436	0.270886	21.4	79	TRUE	TRUE	FALSE	FALSE	TRUE	pde2a
OG6074_0	4543810	0.270833	19.5	72	TRUE	FALSE	FALSE	TRUE	TRUE	musk
OG11388_0	4851412	0.270833	6.5	24	FALSE	TRUE	TRUE	FALSE	TRUE	cftr
OG16490_0	4851640	0.270833	13	48	FALSE	TRUE	TRUE	FALSE	TRUE	tspan13b
OG5903_0	4853059	0.270833	26	96	FALSE	TRUE	TRUE	FALSE	TRUE	insm1b
OG265_0	5106120	0.270833	32.5	120	TRUE	TRUE	TRUE	FALSE	FALSE	prkcda
OG1982_1	5253480	0.2708	1249.2	4613	FALSE	TRUE	TRUE	FALSE	FALSE	nr4a1
OG14857_0	4548922	0.270796	30.6	113	FALSE	TRUE	FALSE	TRUE	TRUE	tmem170b
OG5487_0	4546575	0.270732	22.2	82	FALSE	TRUE	FALSE	TRUE	TRUE	pcdh15b
OG10053_0	4547958	0.270732	22.2	82	TRUE	FALSE	FALSE	TRUE	TRUE	si:ch211-195b11.7
OG3668_0	5105496	0.270732	11.1	41	TRUE	TRUE	TRUE	FALSE	FALSE	hectd1
OG7341_0	4546342	0.27069	15.7	58	FALSE	TRUE	FALSE	TRUE	TRUE	insig1
OG12171_0	4852221	0.27069	15.7	58	TRUE	FALSE	TRUE	FALSE	TRUE	eif6
OG5170_1	5105940	0.270661	241.7	893	TRUE	FALSE	TRUE	FALSE	FALSE	mef2cb
OG17076_0	4539703	0.270588	4.6	17	TRUE	TRUE	FALSE	TRUE	FALSE	zgc:113278
OG590_0	4540096	0.270588	18.4	68	TRUE	TRUE	FALSE	TRUE	TRUE	rbms3
OG6902_1	4541760	0.270588	13.8	51	TRUE	FALSE	TRUE	TRUE	FALSE	maml3
OG16099_0	4542336	0.270588	13.8	51	FALSE	TRUE	FALSE	TRUE	TRUE	OG16099_0
OG15011_0	4547278	0.270588	23	85	FALSE	TRUE	FALSE	TRUE	TRUE	cnih3
OG3592_0	4850556	0.270588	9.2	34	FALSE	TRUE	TRUE	FALSE	TRUE	zgc:92360
OG6206_0	4850862	0.270588	13.8	51	TRUE	TRUE	FALSE	FALSE	TRUE	afdn
OG5961_0	4851899	0.270588	13.8	51	FALSE	TRUE	TRUE	FALSE	TRUE	c15orf39
OG341_0	4851959	0.270588	13.8	51	TRUE	FALSE	TRUE	FALSE	TRUE	sema5ba
OG956_0	4852404	0.270588	23	85	FALSE	TRUE	TRUE	FALSE	TRUE	ablim3
OG853_0	5105923	0.270588	13.8	51	TRUE	TRUE	TRUE	FALSE	FALSE	il1r2_(2_of_2)
OG5419_1	5106094	0.270588	23	85	TRUE	FALSE	TRUE	FALSE	FALSE	pip4k2ca
OG17193_0	5106138	0.270588	18.4	68	TRUE	TRUE	TRUE	FALSE	FALSE	hmbox1b
OG8290_0	5106195	0.270588	23	85	TRUE	TRUE	TRUE	FALSE	FALSE	cwc22
OG1301_0	4549036	0.270526	25.7	95	FALSE	TRUE	TRUE	TRUE	FALSE	flnb
OG8393_0	4851137	0.270526	25.7	95	TRUE	TRUE	FALSE	FALSE	TRUE	tma16
OG1842_0	4852345	0.270526	25.7	95	TRUE	TRUE	FALSE	FALSE	TRUE	pak7
OG1267_1	5106161	0.270513	21.1	78	TRUE	FALSE	TRUE	FALSE	FALSE	robo1
OG3081_0	4546955	0.270492	16.5	61	TRUE	FALSE	TRUE	TRUE	FALSE	mtnr1bb
OG9505_0	4852312	0.270492	16.5	61	TRUE	TRUE	TRUE	FALSE	TRUE	scn2b
OG15112_0	4852126	0.270492	115.5	427	FALSE	FALSE	TRUE	FALSE	TRUE	prop1
OG2210_0	4542183	0.270455	11.9	44	FALSE	TRUE	FALSE	TRUE	TRUE	OG2210_0
OG13353_0	4547448	0.270423	19.2	71	FALSE	TRUE	FALSE	TRUE	TRUE	mif
OG2193_0	4851998	0.270423	19.2	71	TRUE	TRUE	FALSE	FALSE	TRUE	dvl3
OG8769_0	4852423	0.270423	19.2	71	TRUE	TRUE	TRUE	FALSE	TRUE	rundc3b
OG3102_0	4853149	0.270421	3284.8	12147	TRUE	TRUE	FALSE	FALSE	TRUE	tcf3a
OG7264_0	4852458	0.270409	390.2	1443	FALSE	TRUE	FALSE	FALSE	TRUE	pknox1.2
OG4872_0	5106216	0.270408	26.5	98	TRUE	TRUE	TRUE	FALSE	FALSE	gramd4b
OG10173_0	4539387	0.27037	14.6	54	TRUE	FALSE	TRUE	TRUE	TRUE	gldn
OG16976_0	4544871	0.27037	14.6	54	TRUE	TRUE	FALSE	TRUE	FALSE	cbln1
OG12213_0	4850432	0.27037	14.6	54	TRUE	TRUE	TRUE	FALSE	TRUE	tlcd2
OG14795_0	4853224	0.27037	7.3	27	TRUE	TRUE	FALSE	FALSE	TRUE	dirc2
OG5503_0	4851918	0.270339	31.9	118	TRUE	FALSE	TRUE	FALSE	TRUE	lipib
OG9214_0	4543585	0.27033	24.6	91	FALSE	TRUE	TRUE	TRUE	TRUE	dpp7
OG890_0	4852416	0.27033	24.6	91	FALSE	TRUE	TRUE	FALSE	TRUE	hcn2b
OG13433_0	4852830	0.270313	17.3	64	FALSE	TRUE	TRUE	FALSE	TRUE	mal2
OG1629_0	4547208	0.27027	30	111	TRUE	TRUE	FALSE	TRUE	FALSE	lyst
OG15376_0	4850577	0.27027	10	37	TRUE	TRUE	FALSE	FALSE	TRUE	fgf13a
OG3415_0	4544717	0.270213	12.7	47	FALSE	TRUE	FALSE	TRUE	TRUE	pth1ra
OG17051_0	4850963	0.270213	12.7	47	TRUE	FALSE	TRUE	FALSE	TRUE	OG17051_0
OG11104_0	4852939	0.270213	12.7	47	FALSE	TRUE	TRUE	FALSE	TRUE	wisp3
OG15076_0	4850738	0.270204	1441	5333	FALSE	TRUE	FALSE	FALSE	TRUE	jun
OG1694_0	4548860	0.270192	28.1	104	FALSE	TRUE	FALSE	TRUE	TRUE	slit3
OG17858_0	4852691	0.270192	28.1	104	FALSE	TRUE	TRUE	FALSE	TRUE	etv1
OG1695_0	4851369	0.270175	15.4	57	TRUE	TRUE	FALSE	FALSE	TRUE	slit1a
OG15764_0	4852098	0.270175	15.4	57	FALSE	TRUE	TRUE	FALSE	TRUE	rfx5
OG6960_0	4545606	0.270115	23.5	87	TRUE	FALSE	FALSE	TRUE	TRUE	snx11
OG5496_0	4852534	0.270115	23.5	87	TRUE	TRUE	FALSE	FALSE	TRUE	kcnq1
OG13594_0	4543154	0.27	2.7	10	TRUE	FALSE	FALSE	TRUE	TRUE	cd3eap
OG7763_0	4544411	0.27	13.5	50	FALSE	FALSE	TRUE	TRUE	TRUE	zfpl1
OG4868_0	4544626	0.27	13.5	50	TRUE	TRUE	FALSE	TRUE	FALSE	fam173b
OG5699_0	4851482	0.27	13.5	50	TRUE	FALSE	TRUE	FALSE	TRUE	kcnk10a
OG6488_0	4852371	0.27	13.5	50	TRUE	FALSE	TRUE	FALSE	TRUE	tmtopsa
OG8127_0	5105492	0.27	2.7	10	TRUE	TRUE	FALSE	FALSE	FALSE	brd9
OG6414_0	5105660	0.27	10.8	40	TRUE	FALSE	TRUE	FALSE	FALSE	OG6414_0
OG2010_0	5105826	0.27	13.5	50	TRUE	TRUE	TRUE	FALSE	FALSE	ltbp2
OG707_0	4541741	0.27	13.5	50	TRUE	TRUE	FALSE	TRUE	TRUE	OG707_0
OG16298_0	4542312	0.27	16.2	60	TRUE	FALSE	TRUE	TRUE	TRUE	fmc1
OG2429_0	4547080	0.27	18.9	70	FALSE	FALSE	TRUE	TRUE	TRUE	slc45a4
OG1922_0	4851195	0.27	13.5	50	TRUE	TRUE	FALSE	FALSE	TRUE	OG1922_0
OG10818_0	4851298	0.27	16.2	60	TRUE	TRUE	FALSE	FALSE	TRUE	clcnk
OG14709_0	4851711	0.27	24.3	90	FALSE	TRUE	TRUE	FALSE	TRUE	dok4
OG16209_0	4852078	0.27	16.2	60	TRUE	FALSE	TRUE	FALSE	TRUE	si:ch211-137a8.2
OG4095_0	4852590	0.27	16.2	60	TRUE	TRUE	FALSE	FALSE	TRUE	naa15a
OG12977_0	4852855	0.27	21.6	80	TRUE	FALSE	TRUE	FALSE	TRUE	foxj1a
OG10130_0	5106181	0.27	21.6	80	TRUE	FALSE	TRUE	FALSE	FALSE	hic1l
OG14196_0	4853239	0.269903	27.8	103	TRUE	TRUE	FALSE	FALSE	TRUE	plekhg2
OG12649_0	4547515	0.269892	25.1	93	FALSE	TRUE	FALSE	TRUE	TRUE	ppp1r27a
OG626_0	4853051	0.26988	22.4	83	TRUE	FALSE	TRUE	FALSE	TRUE	dpysl3
OG4864_0	4544036	0.269841	17	63	TRUE	FALSE	FALSE	TRUE	TRUE	vipr1a
OG17273_0	5105779	0.269841	17	63	TRUE	TRUE	TRUE	FALSE	FALSE	comtd1
OG5383_0	4548485	0.269811	28.6	106	FALSE	TRUE	FALSE	TRUE	TRUE	pax2a
OG593_0	4546518	0.269792	25.9	96	TRUE	FALSE	TRUE	TRUE	FALSE	dlgap3
OG15918_0	4542357	0.269767	11.6	43	FALSE	TRUE	FALSE	TRUE	TRUE	OG15918_0
OG10422_0	5106042	0.269767	11.6	43	TRUE	TRUE	TRUE	FALSE	FALSE	ogfr
OG4704_0	4546680	0.269725	29.4	109	FALSE	TRUE	FALSE	TRUE	TRUE	skia
OG12785_0	5106038	0.269663	24	89	TRUE	TRUE	TRUE	FALSE	FALSE	cacng3b
OG9563_0	5105643	0.269643	15.1	56	TRUE	TRUE	TRUE	FALSE	FALSE	st6gal2a
OG9710_0	4545826	0.269643	30.2	112	TRUE	FALSE	FALSE	TRUE	TRUE	cdk9
OG2521_0	4851359	0.26962	21.3	79	TRUE	TRUE	FALSE	FALSE	TRUE	lyrm9
OG14915_0	4542464	0.269565	12.4	46	TRUE	TRUE	FALSE	TRUE	FALSE	arhgef5
OG17129_0	4850708	0.269565	12.4	46	FALSE	TRUE	TRUE	FALSE	TRUE	OG17129_0
OG16090_0	4850992	0.269565	12.4	46	FALSE	TRUE	TRUE	FALSE	TRUE	OG16090_0
OG1261_0	4851281	0.269565	12.4	46	FALSE	TRUE	TRUE	FALSE	TRUE	sv2b_(1_of_2)
OG12176_0	4852914	0.269565	12.4	46	TRUE	FALSE	TRUE	FALSE	TRUE	smpd4
OG15696_0	5105737	0.269565	12.4	46	TRUE	TRUE	TRUE	FALSE	FALSE	slc30a7
OG17202_0	5105837	0.269565	12.4	46	TRUE	TRUE	TRUE	FALSE	FALSE	OG17202_0
OG7182_0	4541734	0.269492	15.9	59	TRUE	FALSE	FALSE	TRUE	TRUE	gramd1a
OG14271_0	4851272	0.269492	15.9	59	TRUE	FALSE	TRUE	FALSE	TRUE	her15.2
OG3848_0	4851947	0.269492	15.9	59	TRUE	TRUE	FALSE	FALSE	TRUE	phldb2a
OG292_0	4851552	0.269474	25.6	95	TRUE	FALSE	TRUE	FALSE	TRUE	cpne5a
OG17165_0	4850955	0.269444	9.7	36	TRUE	TRUE	FALSE	FALSE	TRUE	OG17165_0
OG9533_0	5105856	0.269444	19.4	72	TRUE	FALSE	TRUE	FALSE	FALSE	fam155a
OG4460_0	4546738	0.269412	22.9	85	TRUE	FALSE	TRUE	TRUE	FALSE	nr2f6b
OG1267_0	4547513	0.269412	22.9	85	FALSE	TRUE	FALSE	TRUE	TRUE	robo1
OG12826_0	5105881	0.269412	22.9	85	TRUE	TRUE	TRUE	FALSE	FALSE	galk1
OG14743_0	4548932	0.269403	36.1	134	FALSE	FALSE	TRUE	TRUE	TRUE	id3
OG5736_0	4541866	0.269388	13.2	49	FALSE	TRUE	FALSE	TRUE	TRUE	si:dkey-33i11.1
OG14692_0	4851713	0.269355	16.7	62	TRUE	TRUE	FALSE	FALSE	TRUE	OG14692_0
OG9212_0	4545941	0.269333	20.2	75	FALSE	TRUE	TRUE	TRUE	FALSE	rassf7a
OG14800_0	4541154	0.269231	14	52	TRUE	FALSE	FALSE	TRUE	TRUE	dlx1a
OG7534_0	4544005	0.269231	17.5	65	FALSE	FALSE	TRUE	TRUE	TRUE	ankk1
OG12215_0	4851084	0.269231	10.5	39	TRUE	TRUE	TRUE	FALSE	TRUE	abhd15a
OG9548_0	4852405	0.269231	21	78	TRUE	FALSE	TRUE	FALSE	TRUE	serpine3
OG5797_0	4852523	0.269231	21	78	FALSE	TRUE	TRUE	FALSE	TRUE	plekhg5
OG3544_0	4853131	0.269231	17.5	65	FALSE	TRUE	TRUE	FALSE	TRUE	astn1
OG4818_0	4548536	0.269167	32.3	120	FALSE	TRUE	FALSE	TRUE	TRUE	gipc1
OG7031_0	4850309	0.269132	334.8	1244	TRUE	TRUE	FALSE	FALSE	TRUE	nfyal
OG8097_0	4546179	0.269118	18.3	68	TRUE	FALSE	TRUE	TRUE	FALSE	ube2o
OG1789_0	4542223	0.269091	14.8	55	FALSE	TRUE	TRUE	TRUE	FALSE	phldb3
OG16392_0	4542304	0.269048	11.3	42	FALSE	TRUE	FALSE	TRUE	TRUE	si:dkey-77a20.5
OG5086_0	4852558	0.269048	22.6	84	TRUE	TRUE	FALSE	FALSE	TRUE	wnt3a
OG3770_0	4539489	0.268966	15.6	58	FALSE	TRUE	FALSE	TRUE	TRUE	slc13a4
OG14990_0	4542455	0.268966	7.8	29	FALSE	FALSE	TRUE	TRUE	TRUE	timm17b
OG38_0	4542982	0.268966	15.6	58	TRUE	FALSE	FALSE	TRUE	TRUE	ephb1
OG2391_0	4547090	0.268966	23.4	87	FALSE	TRUE	FALSE	TRUE	TRUE	nbeab
OG15988_0	4547223	0.268966	31.2	116	FALSE	FALSE	TRUE	TRUE	TRUE	rac2
OG15507_0	4851006	0.268966	7.8	29	TRUE	TRUE	FALSE	FALSE	TRUE	ptges3l-aarsd1
OG7274_0	4851448	0.268966	23.4	87	FALSE	TRUE	TRUE	FALSE	TRUE	srd5a2b
OG12688_0	4852883	0.268966	15.6	58	FALSE	TRUE	TRUE	FALSE	TRUE	mla
OG4666_0	4853098	0.268966	23.4	87	FALSE	TRUE	TRUE	FALSE	TRUE	spna2
OG2652_0	5105778	0.268966	7.8	29	TRUE	TRUE	TRUE	FALSE	FALSE	eml5
OG4692_0	5106102	0.268966	23.4	87	TRUE	TRUE	TRUE	FALSE	FALSE	acad9
OG1453_0	4548941	0.268932	27.7	103	TRUE	TRUE	FALSE	TRUE	TRUE	tfr1b
OG5363_1	4544582	0.268919	19.9	74	FALSE	TRUE	TRUE	TRUE	FALSE	lactbl1b
OG14058_0	4852805	0.268919	19.9	74	TRUE	TRUE	FALSE	FALSE	TRUE	cxcr3.1
OG2175_0	4539900	0.268889	12.1	45	TRUE	TRUE	TRUE	TRUE	TRUE	si:dkey-14d8.2
OG14486_0	4541172	0.268889	12.1	45	FALSE	TRUE	FALSE	TRUE	TRUE	OG14486_0
OG1765_0	4851586	0.268889	12.1	45	TRUE	TRUE	FALSE	FALSE	TRUE	OG1765_0
OG12999_0	4851767	0.268889	12.1	45	FALSE	TRUE	TRUE	FALSE	TRUE	mtx1a
OG6980_0	4539819	0.268852	16.4	61	TRUE	TRUE	TRUE	TRUE	FALSE	gabpb2a
OG6043_0	4545675	0.268852	16.4	61	TRUE	FALSE	FALSE	TRUE	TRUE	OG6043_0
OG10560_0	4545300	0.268831	20.7	77	FALSE	FALSE	TRUE	TRUE	TRUE	wu:fe02h09
OG2353_0	4547095	0.268831	20.7	77	FALSE	TRUE	FALSE	TRUE	TRUE	csnk1da
OG123_0	4853000	0.268831	20.7	77	TRUE	TRUE	FALSE	FALSE	TRUE	gria3a
OG664_0	4852487	0.2688	33.6	125	TRUE	TRUE	FALSE	FALSE	TRUE	lama5
OG5085_0	4541934	0.26875	12.9	48	FALSE	TRUE	FALSE	TRUE	TRUE	OG5085_0
OG366_0	4546874	0.26875	4.3	16	FALSE	FALSE	FALSE	TRUE	TRUE	pfkfb4b
OG16383_0	4850269	0.26875	12.9	48	TRUE	TRUE	TRUE	FALSE	TRUE	OG16383_0
OG13511_0	4850759	0.26875	12.9	48	FALSE	TRUE	TRUE	FALSE	TRUE	six9
OG16399_0	4851229	0.26875	12.9	48	TRUE	TRUE	FALSE	FALSE	TRUE	rpl12
OG5294_0	4851497	0.26875	12.9	48	FALSE	FALSE	TRUE	FALSE	TRUE	med16_(1_of_2)
OG10047_0	4852977	0.26875	4.3	16	FALSE	TRUE	TRUE	FALSE	TRUE	cog8
OG11429_0	5105486	0.26875	4.3	16	TRUE	TRUE	TRUE	FALSE	FALSE	ctdnep1b
OG13252_0	4547468	0.26875	17.2	64	TRUE	FALSE	FALSE	TRUE	TRUE	slc38a7
OG151_0	5105878	0.26875	21.5	80	TRUE	TRUE	TRUE	FALSE	FALSE	grm4
OG1171_0	4852926	0.268675	22.3	83	TRUE	TRUE	FALSE	FALSE	TRUE	ogdhl
OG6282_0	5106048	0.268675	22.3	83	TRUE	TRUE	TRUE	FALSE	FALSE	zgc:154061
OG1641_0	4548877	0.268657	18	67	TRUE	FALSE	FALSE	TRUE	TRUE	kcnh8
OG943_0	4850472	0.268657	18	67	TRUE	TRUE	TRUE	FALSE	TRUE	cpxm2
OG438_0	5106219	0.268657	18	67	TRUE	FALSE	TRUE	FALSE	FALSE	ppp2r5a
OG13517_0	4542585	0.268627	13.7	51	TRUE	FALSE	FALSE	TRUE	TRUE	si:ch73-62b13.1
OG1277_0	4543133	0.268627	13.7	51	FALSE	TRUE	FALSE	TRUE	TRUE	slc5a3b
OG1771_0	4850943	0.268627	13.7	51	FALSE	TRUE	TRUE	FALSE	TRUE	tead1_(2_of_2)
OG15149_0	4851017	0.268627	13.7	51	TRUE	TRUE	TRUE	FALSE	TRUE	gfi1aa
OG12548_0	4851072	0.268627	13.7	51	TRUE	TRUE	TRUE	FALSE	TRUE	si:ch211-247n2.1
OG14518_0	4851266	0.268627	13.7	51	FALSE	TRUE	TRUE	FALSE	TRUE	st3gal8
OG14782_0	4851704	0.268627	13.7	51	FALSE	TRUE	TRUE	FALSE	TRUE	nipal4
OG12937_1	5106021	0.268627	13.7	51	TRUE	FALSE	TRUE	FALSE	FALSE	pitx1
OG16874_0	5106242	0.268605	23.1	86	TRUE	TRUE	TRUE	FALSE	FALSE	max
OG13017_0	4852852	0.268539	71.7	267	FALSE	TRUE	FALSE	FALSE	TRUE	hlfa
OG3501_0	4540849	0.268519	14.5	54	TRUE	FALSE	TRUE	TRUE	TRUE	ldhb_(2_of_2)
OG4975_0	4544621	0.268519	14.5	54	FALSE	FALSE	TRUE	TRUE	TRUE	tcf7l2
OG6395_0	4546462	0.268504	34.1	127	FALSE	FALSE	TRUE	TRUE	TRUE	id1
OG13040_0	4850280	0.268421	10.2	38	TRUE	TRUE	TRUE	FALSE	TRUE	cog1
OG14202_0	4548050	0.268421	15.3	57	TRUE	FALSE	TRUE	TRUE	FALSE	ankrd34ba
OG11228_0	4549156	0.268421	15.3	57	TRUE	TRUE	TRUE	TRUE	TRUE	pdss2
OG12107_0	4850433	0.268421	5.1	19	FALSE	TRUE	FALSE	FALSE	TRUE	trip11
OG14718_0	4851710	0.268421	15.3	57	TRUE	FALSE	TRUE	FALSE	TRUE	q4t9m6_tetng
OG16026_0	4852086	0.268421	15.3	57	TRUE	TRUE	FALSE	FALSE	TRUE	OG16026_0
OG718_0	4852462	0.268421	25.5	95	TRUE	FALSE	TRUE	FALSE	TRUE	erbb3a
OG3656_0	4852602	0.268421	15.3	57	TRUE	TRUE	FALSE	FALSE	TRUE	ctsl
OG14084_0	4852803	0.268421	15.3	57	TRUE	TRUE	TRUE	FALSE	TRUE	dpf1
OG10999_0	4853310	0.268367	26.3	98	TRUE	FALSE	TRUE	FALSE	TRUE	xcr1
OG4766_0	4851511	0.268354	21.2	79	TRUE	TRUE	FALSE	FALSE	TRUE	slc38a8
OG5782_0	5106030	0.268354	21.2	79	TRUE	TRUE	TRUE	FALSE	FALSE	svep1
OG6356_0	5106082	0.268354	21.2	79	TRUE	FALSE	TRUE	FALSE	FALSE	card14
OG2338_0	4540925	0.268293	11	41	FALSE	TRUE	TRUE	TRUE	TRUE	ubr3
OG15525_1	5105738	0.268293	11	41	TRUE	FALSE	TRUE	FALSE	FALSE	hoxa11a
OG10097_0	5106183	0.268293	22	82	TRUE	TRUE	TRUE	FALSE	FALSE	eif3d
OG5830_0	4548457	0.268269	27.9	104	TRUE	FALSE	FALSE	TRUE	TRUE	ccdc112
OG14715_0	4548935	0.268269	27.9	104	FALSE	FALSE	TRUE	TRUE	TRUE	vegfc
OG7418_0	4543927	0.268254	16.9	63	TRUE	FALSE	FALSE	TRUE	TRUE	mfng
OG1020_0	4852970	0.268254	16.9	63	TRUE	TRUE	FALSE	FALSE	TRUE	esyt2b
OG3026_0	5106229	0.268235	22.8	85	TRUE	TRUE	TRUE	FALSE	FALSE	ttc39a
OG15564_0	4542385	0.268182	11.8	44	FALSE	TRUE	FALSE	TRUE	TRUE	OG15564_0
OG12728_0	4543299	0.268182	17.7	66	TRUE	FALSE	FALSE	TRUE	TRUE	spr
OG4118_0	4850376	0.268182	11.8	44	TRUE	FALSE	TRUE	FALSE	TRUE	si:ch73-196l6.5
OG14380_0	4851270	0.268182	11.8	44	TRUE	TRUE	TRUE	FALSE	TRUE	ripk3_(1_of_4)
OG892_0	5105921	0.268182	11.8	44	TRUE	TRUE	TRUE	FALSE	FALSE	hcn1
OG2061_0	4853184	0.268116	18.5	69	TRUE	TRUE	FALSE	FALSE	TRUE	inpp4ab
OG15493_0	4545764	0.268085	12.6	47	FALSE	FALSE	TRUE	TRUE	TRUE	clk4b
OG10769_0	4851103	0.268085	12.6	47	TRUE	FALSE	TRUE	FALSE	TRUE	hoxa11a
OG9005_0	5105812	0.268085	12.6	47	TRUE	TRUE	TRUE	FALSE	FALSE	nipa2
OG14761_0	4850743	0.268056	19.3	72	TRUE	FALSE	TRUE	FALSE	TRUE	mogat2
OG2470_0	4852655	0.268041	26	97	TRUE	FALSE	TRUE	FALSE	TRUE	prf1.1
OG13326_0	4852183	0.268	13.4	50	TRUE	TRUE	FALSE	FALSE	TRUE	pnp4a
OG9586_0	4850821	0.268	13.4	50	TRUE	FALSE	TRUE	FALSE	TRUE	rcc1
OG4664_0	4853099	0.267969	34.3	128	TRUE	TRUE	FALSE	FALSE	TRUE	zfr
OG16936_0	4543017	0.267949	20.9	78	FALSE	FALSE	TRUE	TRUE	TRUE	tlx1
OG4700_0	4851933	0.267932	141.2	527	FALSE	TRUE	TRUE	FALSE	TRUE	pax6b
OG4233_0	4540203	0.267925	14.2	53	TRUE	TRUE	FALSE	TRUE	TRUE	ranbp10
OG16688_0	4544882	0.267925	14.2	53	FALSE	TRUE	TRUE	TRUE	FALSE	cu694385.1
OG15402_0	4850736	0.267925	14.2	53	TRUE	TRUE	TRUE	FALSE	TRUE	rpz2
OG4244_0	4851941	0.267925	14.2	53	TRUE	FALSE	TRUE	FALSE	TRUE	crhr1
OG3323_0	4852383	0.267925	14.2	53	TRUE	FALSE	TRUE	FALSE	TRUE	tmem151bb
OG4347_0	4545693	0.267901	21.7	81	TRUE	FALSE	FALSE	TRUE	TRUE	adcyap1r1a
OG4251_0	4539288	0.267857	7.5	28	TRUE	TRUE	TRUE	TRUE	TRUE	garem
OG15485_0	4544956	0.267857	15	56	FALSE	TRUE	FALSE	TRUE	TRUE	fgf12b
OG3194_0	4850915	0.267857	15	56	TRUE	TRUE	TRUE	FALSE	TRUE	opn4.1
OG13843_0	4851045	0.267857	7.5	28	TRUE	TRUE	TRUE	FALSE	TRUE	crb3a
OG2896_0	4851553	0.267857	15	56	TRUE	TRUE	FALSE	FALSE	TRUE	OG2896_0
OG7014_0	4851867	0.267857	22.5	84	TRUE	TRUE	FALSE	FALSE	TRUE	fasn
OG1721_0	5105712	0.267857	7.5	28	TRUE	TRUE	TRUE	FALSE	FALSE	OG1721_0
OG111_0	5106167	0.267857	22.5	84	TRUE	FALSE	TRUE	FALSE	FALSE	adamts5
OG13602_1	5253540	0.267855	405.8	1515	FALSE	TRUE	TRUE	FALSE	FALSE	mef2aa
OG1501_0	4548911	0.267816	23.3	87	TRUE	FALSE	FALSE	TRUE	TRUE	ppfia4
OG1658_0	4544891	0.267778	24.1	90	FALSE	TRUE	FALSE	TRUE	TRUE	plcb4
OG8859_0	4546019	0.267778	24.1	90	FALSE	TRUE	TRUE	TRUE	FALSE	dnajb5
OG776_0	5106074	0.267778	24.1	90	TRUE	TRUE	TRUE	FALSE	FALSE	prtg
OG14613_0	5106251	0.267778	24.1	90	TRUE	TRUE	TRUE	FALSE	FALSE	sh2d1b
OG16981_0	4543486	0.267742	16.6	62	TRUE	FALSE	FALSE	TRUE	TRUE	slc35a3a
OG3350_0	4548684	0.267742	33.2	124	FALSE	FALSE	TRUE	TRUE	TRUE	csnk1g2a
OG12125_0	4853293	0.267742	24.9	93	TRUE	FALSE	TRUE	FALSE	TRUE	tacr1a
OG9584_0	4851831	0.267692	17.4	65	FALSE	TRUE	TRUE	FALSE	TRUE	ubxn11
OG1312_0	4852186	0.267692	17.4	65	TRUE	TRUE	FALSE	FALSE	TRUE	tbc1d5
OG3621_0	4853127	0.267692	17.4	65	TRUE	FALSE	TRUE	FALSE	TRUE	gucy1b3
OG4152_0	4542022	0.267677	26.5	99	FALSE	FALSE	TRUE	TRUE	TRUE	myo6a
OG2144_0	4850339	0.267677	26.5	99	TRUE	TRUE	TRUE	FALSE	TRUE	caskin2
OG15171_0	4540147	0.267647	9.1	34	TRUE	TRUE	FALSE	TRUE	FALSE	arhgdia
OG5955_0	4546515	0.267647	27.3	102	FALSE	FALSE	TRUE	TRUE	TRUE	bx088653.1
OG5779_0	4850550	0.267568	9.9	37	TRUE	TRUE	FALSE	FALSE	TRUE	hs2st1b
OG13910_0	4851043	0.267568	9.9	37	TRUE	TRUE	TRUE	FALSE	TRUE	si:ch211-207e14.4
OG14871_0	4547295	0.267532	20.6	77	TRUE	FALSE	FALSE	TRUE	TRUE	fam134b
OG6440_0	5105932	0.2675	10.7	40	TRUE	TRUE	TRUE	FALSE	FALSE	q4t3t1_tetng
OG2606_0	4853164	0.26747	22.2	83	TRUE	FALSE	TRUE	FALSE	TRUE	adarb2
OG1834_0	4547168	0.267442	23	86	TRUE	FALSE	FALSE	TRUE	TRUE	sh3kbp1
OG11878_0	4850589	0.267442	11.5	43	TRUE	TRUE	TRUE	FALSE	TRUE	si:ch211-127i16.2
OG16869_0	5106140	0.267442	11.5	43	TRUE	TRUE	TRUE	FALSE	FALSE	OG16869_0
OG2022_0	5106131	0.267432	303	1133	TRUE	TRUE	TRUE	FALSE	FALSE	rfx3
OG8879_0	4546014	0.267416	23.8	89	FALSE	TRUE	TRUE	TRUE	FALSE	gcc2
OG8571_0	4546081	0.267416	23.8	89	TRUE	FALSE	TRUE	TRUE	FALSE	sdcbp2
OG3187_0	4544734	0.267391	12.3	46	FALSE	TRUE	TRUE	TRUE	FALSE	meis1b
OG1387_0	4850754	0.267391	12.3	46	TRUE	FALSE	TRUE	FALSE	TRUE	fam5b
OG452_0	4851121	0.267391	12.3	46	TRUE	FALSE	FALSE	FALSE	TRUE	espl1
OG1599_1	5106144	0.267391	12.3	46	TRUE	FALSE	TRUE	FALSE	FALSE	xpo6
OG3526_0	5106224	0.267391	24.6	92	TRUE	TRUE	TRUE	FALSE	FALSE	grap2a
OG2662_0	4545486	0.267391	24.6	92	FALSE	FALSE	TRUE	TRUE	TRUE	mgat5
OG16576_0	4547198	0.267368	25.4	95	FALSE	FALSE	TRUE	TRUE	TRUE	en1
OG14149_0	4542518	0.267347	13.1	49	FALSE	TRUE	FALSE	TRUE	TRUE	creb5a
OG16263_0	4544913	0.267347	13.1	49	FALSE	FALSE	TRUE	TRUE	TRUE	OG16263_0
OG2983_0	4548018	0.267347	13.1	49	FALSE	TRUE	TRUE	TRUE	FALSE	igfn1
OG17840_0	5105796	0.267347	13.1	49	TRUE	TRUE	FALSE	FALSE	FALSE	OG17840_0
OG15205_0	4543863	0.267308	13.9	52	FALSE	FALSE	TRUE	TRUE	TRUE	zgc:162171
OG8771_0	4544334	0.267308	13.9	52	TRUE	TRUE	FALSE	TRUE	TRUE	ncf4
OG1224_0	4545182	0.267308	13.9	52	TRUE	FALSE	TRUE	TRUE	FALSE	itga3b
OG4669_1	4546686	0.267308	27.8	104	FALSE	TRUE	TRUE	TRUE	FALSE	chn1
OG11669_0	4852230	0.267308	13.9	52	FALSE	TRUE	TRUE	FALSE	TRUE	pax1a
OG2973_0	4852635	0.267308	27.8	104	TRUE	TRUE	FALSE	FALSE	TRUE	scube1
OG3685_1	5106223	0.267276	146.2	547	TRUE	FALSE	TRUE	FALSE	FALSE	nr5a2
OG10261_0	4545582	0.267273	14.7	55	FALSE	TRUE	FALSE	TRUE	FALSE	nap1l4a
OG6329_0	4850792	0.267273	14.7	55	TRUE	FALSE	TRUE	FALSE	TRUE	arfgef3
OG2291_0	4851192	0.267273	14.7	55	TRUE	FALSE	TRUE	FALSE	TRUE	OG2291_0
OG15303_0	4851254	0.267273	14.7	55	TRUE	FALSE	TRUE	FALSE	TRUE	nxph3_(2_of_2)
OG14802_0	4852129	0.267273	14.7	55	TRUE	TRUE	FALSE	FALSE	TRUE	pdia2
OG1092_0	4541403	0.267241	15.5	58	FALSE	FALSE	TRUE	TRUE	TRUE	slc24a4b
OG13058_0	4542626	0.267241	15.5	58	TRUE	TRUE	TRUE	TRUE	FALSE	tsfm
OG2174_0	4543651	0.267241	15.5	58	TRUE	FALSE	TRUE	TRUE	TRUE	st14_(3_of_3)
OG9719_0	4545825	0.267241	15.5	58	FALSE	TRUE	FALSE	TRUE	TRUE	fbl
OG2659_0	4547044	0.267241	15.5	58	FALSE	TRUE	FALSE	TRUE	TRUE	mrps33
OG1341_0	4852180	0.267241	15.5	58	FALSE	FALSE	TRUE	FALSE	TRUE	fgfr3
OG2546_0	4851188	0.267213	16.3	61	FALSE	TRUE	FALSE	FALSE	TRUE	itpkb
OG2602_0	4852651	0.267213	16.3	61	TRUE	TRUE	FALSE	FALSE	TRUE	camkk1a
OG7083_0	4853034	0.267188	17.1	64	FALSE	TRUE	FALSE	FALSE	TRUE	rasef
OG4973_0	4548523	0.267164	17.9	67	FALSE	TRUE	TRUE	TRUE	FALSE	vdac2
OG4398_0	4852272	0.267164	17.9	67	FALSE	TRUE	FALSE	FALSE	TRUE	crlf1a
OG2282_0	4852662	0.267164	17.9	67	TRUE	TRUE	TRUE	FALSE	TRUE	si:ch73-63e15.2
OG8518_0	4541629	0.267143	18.7	70	FALSE	TRUE	TRUE	TRUE	FALSE	glipr2l
OG12556_0	4539510	0.267123	19.5	73	TRUE	FALSE	TRUE	TRUE	TRUE	arl6ip6
OG14517_0	4542486	0.267123	19.5	73	FALSE	FALSE	TRUE	TRUE	TRUE	col9a2
OG8577_0	4544207	0.267123	19.5	73	TRUE	FALSE	TRUE	TRUE	FALSE	myl9b
OG9351_0	4545903	0.267073	21.9	82	TRUE	FALSE	FALSE	TRUE	TRUE	slc36a1
OG9068_0	4851837	0.267071	3520	13180	TRUE	TRUE	TRUE	FALSE	TRUE	irf7
OG7752_0	4548307	0.267059	22.7	85	FALSE	TRUE	TRUE	TRUE	FALSE	rgn
OG9822_1	5106189	0.267045	23.5	88	TRUE	FALSE	TRUE	FALSE	FALSE	poc5
OG5383_1	5106214	0.267045	23.5	88	TRUE	FALSE	TRUE	FALSE	FALSE	pax2a
OG6096_0	4541834	0.267021	25.1	94	TRUE	FALSE	FALSE	TRUE	TRUE	c1ql4a
OG16859_0	4852288	0.267021	25.1	94	TRUE	TRUE	FALSE	FALSE	TRUE	mmd2a
OG739_0	4548346	0.26701	25.9	97	FALSE	TRUE	FALSE	TRUE	TRUE	cdh2
OG3878_0	4548644	0.26701	25.9	97	TRUE	FALSE	FALSE	TRUE	TRUE	large
OG4663_0	4852377	0.267009	156.2	585	FALSE	FALSE	TRUE	FALSE	TRUE	lhx3
OG6284_0	4546474	0.26699	27.5	103	FALSE	FALSE	TRUE	TRUE	TRUE	fq312026.2
OG2079_0	4547134	0.266972	29.1	109	TRUE	FALSE	FALSE	TRUE	TRUE	trim2b
OG1112_0	4549170	0.266942	32.3	121	TRUE	FALSE	FALSE	TRUE	TRUE	camk2d2
OG4049_0	4545649	0.2667	263.5	988	FALSE	TRUE	FALSE	TRUE	FALSE	lhx2b
OG9116_0	4539300	0.266667	0.8	3	TRUE	TRUE	FALSE	TRUE	TRUE	nr0b1
OG3374_0	4539643	0.266667	13.6	51	TRUE	TRUE	TRUE	TRUE	FALSE	aifm4
OG7079_0	4539816	0.266667	0.8	3	FALSE	FALSE	FALSE	TRUE	TRUE	si:dkey-21a6.5
OG13225_0	4539971	0.266667	1.6	6	FALSE	FALSE	FALSE	TRUE	TRUE	r3hcc1l
OG8863_0	4540182	0.266667	2.4	9	TRUE	TRUE	TRUE	TRUE	FALSE	mvk
OG7302_0	4540630	0.266667	13.6	51	TRUE	TRUE	TRUE	TRUE	FALSE	slc16a5a
OG5691_0	4541872	0.266667	12.8	48	FALSE	TRUE	TRUE	TRUE	FALSE	cd109_(2_of_2)
OG3191_0	4542095	0.266667	12	45	FALSE	TRUE	FALSE	TRUE	TRUE	OG3191_0
OG2885_0	4542125	0.266667	11.2	42	TRUE	TRUE	TRUE	TRUE	TRUE	si:ch211-266o15.1
OG16794_0	4542281	0.266667	14.4	54	TRUE	TRUE	FALSE	TRUE	FALSE	OG16794_0
OG1634_0	4542308	0.266667	10.4	39	FALSE	TRUE	TRUE	TRUE	TRUE	slc27a2
OG15335_0	4542405	0.266667	10.4	39	TRUE	FALSE	TRUE	TRUE	TRUE	q4sqr1_tetng
OG14557_0	4542482	0.266667	12.8	48	FALSE	FALSE	TRUE	TRUE	TRUE	naaladl2
OG13626_0	4542577	0.266667	13.6	51	TRUE	FALSE	TRUE	TRUE	FALSE	ccdc177
OG15424_0	4542877	0.266667	13.6	51	TRUE	TRUE	TRUE	TRUE	TRUE	OG15424_0
OG532_0	4543616	0.266667	12.8	48	FALSE	TRUE	FALSE	TRUE	TRUE	si:ch73-375g18.1
OG15008_0	4544128	0.266667	12	45	FALSE	FALSE	TRUE	TRUE	TRUE	OG15008_0
OG986_0	4544256	0.266667	14.4	54	FALSE	FALSE	TRUE	TRUE	TRUE	fermt2
OG9914_0	4545792	0.266667	4.8	18	FALSE	TRUE	TRUE	TRUE	FALSE	bloc1s2
OG6982_0	4546375	0.266667	20.8	78	FALSE	TRUE	FALSE	TRUE	TRUE	otulina
OG6879_0	4546392	0.266667	8	30	FALSE	TRUE	FALSE	TRUE	TRUE	cabz01056631.1
OG3790_0	4546856	0.266667	13.6	51	TRUE	FALSE	TRUE	TRUE	FALSE	ppef1
OG12927_0	4547493	0.266667	20	75	TRUE	FALSE	FALSE	TRUE	TRUE	nwd1
OG10070_0	4547953	0.266667	14.4	54	FALSE	TRUE	TRUE	TRUE	FALSE	pcgf1
OG6293_0	4548430	0.266667	21.6	81	TRUE	FALSE	TRUE	TRUE	FALSE	rttn
OG12596_0	4549055	0.266667	19.2	72	TRUE	FALSE	FALSE	TRUE	TRUE	igfbp4
OG4404_0	4850277	0.266667	20	75	TRUE	TRUE	TRUE	FALSE	TRUE	dctn1b
OG14192_0	4850330	0.266667	2.4	9	TRUE	TRUE	FALSE	FALSE	TRUE	pcmtl
OG13215_0	4850375	0.266667	0.8	3	TRUE	TRUE	TRUE	FALSE	TRUE	hoxa10_(1_of_2)
OG16041_0	4850408	0.266667	12.8	48	TRUE	TRUE	TRUE	FALSE	TRUE	OG16041_0
OG13623_0	4850425	0.266667	11.2	42	TRUE	TRUE	TRUE	FALSE	TRUE	c17h8orf74
OG15444_0	4850576	0.266667	9.6	36	TRUE	TRUE	FALSE	FALSE	TRUE	snx3
OG14004_0	4850585	0.266667	0.8	3	TRUE	TRUE	FALSE	FALSE	TRUE	pelo
OG1633_0	4850721	0.266667	12	45	TRUE	FALSE	TRUE	FALSE	TRUE	slc27a2_(4_of_4)
OG12080_0	4850776	0.266667	6.4	24	TRUE	TRUE	FALSE	FALSE	TRUE	arf1
OG5672_0	4850872	0.266667	12	45	TRUE	FALSE	TRUE	FALSE	TRUE	ghrhrb
OG12484_0	4851074	0.266667	16.8	63	TRUE	TRUE	TRUE	FALSE	TRUE	zgc:91860
OG10958_0	4851101	0.266667	14.4	54	TRUE	TRUE	FALSE	FALSE	TRUE	si:dkeyp-34c12.1
OG10606_0	4851105	0.266667	16	60	FALSE	TRUE	TRUE	FALSE	TRUE	mrpl37
OG14890_0	4851257	0.266667	12.8	48	TRUE	TRUE	FALSE	FALSE	TRUE	mpv17l
OG3040_0	4851353	0.266667	12.8	48	TRUE	FALSE	TRUE	FALSE	TRUE	abcg2d
OG6089_0	4851475	0.266667	8	30	TRUE	TRUE	FALSE	FALSE	TRUE	guca1d
OG2158_0	4852000	0.266667	12	45	TRUE	TRUE	TRUE	FALSE	TRUE	si:ch1073-396h14.1
OG16793_0	4852049	0.266667	14.4	54	TRUE	TRUE	TRUE	FALSE	TRUE	OG16793_0
OG16424_0	4852068	0.266667	13.6	51	TRUE	TRUE	FALSE	FALSE	TRUE	OG16424_0
OG15762_0	4852099	0.266667	14.4	54	TRUE	FALSE	TRUE	FALSE	TRUE	cers3a
OG5507_0	4852533	0.266667	19.2	72	TRUE	TRUE	FALSE	FALSE	TRUE	gabbr1a
OG5420_0	4852537	0.266667	18.4	69	FALSE	TRUE	TRUE	FALSE	TRUE	grid2ipa
OG5278_0	4852545	0.266667	39.2	147	FALSE	TRUE	TRUE	FALSE	TRUE	taf1
OG14796_0	4852772	0.266667	24	90	TRUE	TRUE	FALSE	FALSE	TRUE	cdc6
OG13189_0	4852839	0.266667	21.6	81	TRUE	TRUE	TRUE	FALSE	TRUE	pitx3
OG6526_0	4853043	0.266667	23.2	87	TRUE	FALSE	TRUE	FALSE	TRUE	ntf3
OG2176_0	5105553	0.266667	7.2	27	TRUE	TRUE	TRUE	FALSE	FALSE	mapk12a
OG4307_0	5105678	0.266667	4	15	TRUE	FALSE	TRUE	FALSE	FALSE	syap1_(1_of_2)
OG5527_0	5105786	0.266667	16	60	TRUE	TRUE	TRUE	FALSE	FALSE	anxa13l
OG14741_0	5106013	0.266667	19.2	72	TRUE	FALSE	TRUE	FALSE	FALSE	hoxc12a
OG7431_1	5106045	0.266667	12.8	48	TRUE	FALSE	TRUE	FALSE	FALSE	auh
OG2115_0	5106128	0.266667	29.6	111	TRUE	TRUE	TRUE	FALSE	FALSE	ptena
OG3477_0	5106225	0.266667	22.4	84	TRUE	TRUE	TRUE	FALSE	FALSE	si:ch211-69m14.1
OG15715_0	5253122	0.266667	0.8	3	FALSE	TRUE	TRUE	FALSE	FALSE	OG15715_0
OG511_1	5253303	0.266667	13.6	51	FALSE	TRUE	TRUE	FALSE	FALSE	plekhh3
OG13786_1	5253503	0.266667	20	75	FALSE	TRUE	TRUE	FALSE	FALSE	ccdc88b
OG5052_0	4546620	0.266632	3289.7	12338	TRUE	TRUE	TRUE	TRUE	TRUE	gata2a
OG1229_0	4853285	0.266438	38.9	146	FALSE	FALSE	TRUE	FALSE	TRUE	esrrga
OG1730_0	4540986	0.266364	29.3	110	TRUE	TRUE	FALSE	TRUE	TRUE	zgc:158270
OG3412_1	4548680	0.266346	27.7	104	FALSE	TRUE	TRUE	TRUE	FALSE	mgat4a
OG1042_0	4547868	0.266337	26.9	101	FALSE	TRUE	FALSE	TRUE	TRUE	hdac5
OG8269_1	5106067	0.266327	26.1	98	TRUE	FALSE	TRUE	FALSE	FALSE	heg1
OG11314_1	4547702	0.266304	24.5	92	TRUE	FALSE	TRUE	TRUE	FALSE	ubl7b
OG8692_0	4546055	0.266279	22.9	86	TRUE	FALSE	FALSE	TRUE	TRUE	slmapa
OG101_0	4547942	0.266279	22.9	86	TRUE	FALSE	FALSE	TRUE	TRUE	adcy3
OG3918_0	4548640	0.266279	22.9	86	FALSE	TRUE	FALSE	TRUE	TRUE	ror2
OG3326_0	4853138	0.26625	21.3	80	TRUE	FALSE	TRUE	FALSE	TRUE	isl2a
OG2018_0	4540945	0.266234	20.5	77	TRUE	TRUE	TRUE	TRUE	FALSE	krt8
OG6044_1	4543421	0.266234	20.5	77	FALSE	TRUE	TRUE	TRUE	FALSE	msantd3-tmeff1
OG3934_0	4853122	0.266234	20.5	77	TRUE	TRUE	FALSE	FALSE	TRUE	pcloa
OG6982_1	5106079	0.266234	20.5	77	TRUE	FALSE	TRUE	FALSE	FALSE	otulina
OG12124_0	4852224	0.266176	18.1	68	FALSE	TRUE	TRUE	FALSE	TRUE	txn
OG14558_0	4851717	0.266154	17.3	65	FALSE	TRUE	TRUE	FALSE	TRUE	cfl2
OG14036_1	5106258	0.266154	17.3	65	TRUE	FALSE	TRUE	FALSE	FALSE	ndrg2
OG12165_0	4850788	0.266129	16.5	62	TRUE	TRUE	TRUE	FALSE	TRUE	cdk5
OG14649_0	4852140	0.266129	16.5	62	TRUE	FALSE	TRUE	FALSE	TRUE	sap18
OG7068_0	4541742	0.266102	15.7	59	TRUE	FALSE	FALSE	TRUE	TRUE	OG7068_0
OG3670_0	4850905	0.266102	15.7	59	TRUE	FALSE	TRUE	FALSE	TRUE	fbp1a
OG7145_0	4546358	0.266087	30.6	115	FALSE	TRUE	FALSE	TRUE	TRUE	aftpha
OG840_0	4541642	0.266071	14.9	56	FALSE	TRUE	FALSE	TRUE	TRUE	pde4cb
OG637_0	4541803	0.266071	14.9	56	TRUE	FALSE	TRUE	TRUE	TRUE	lingo4a
OG3019_0	4851549	0.266071	14.9	56	FALSE	TRUE	TRUE	FALSE	TRUE	arhgef7a
OG4734_0	4852568	0.266071	14.9	56	TRUE	TRUE	TRUE	FALSE	TRUE	col7a1
OG13044_0	5106262	0.266038	14.1	53	TRUE	FALSE	TRUE	FALSE	FALSE	pigk
OG2731_0	4548741	0.266019	27.4	103	TRUE	FALSE	FALSE	TRUE	TRUE	pde6a
OG4080_0	4853118	0.266019	27.4	103	TRUE	FALSE	TRUE	FALSE	TRUE	znf609a
OG15872_0	4544937	0.266	13.3	50	TRUE	TRUE	TRUE	TRUE	FALSE	cabz01057633.1
OG835_0	4548249	0.266	13.3	50	FALSE	TRUE	FALSE	TRUE	TRUE	unc5db
OG10810_0	4851299	0.266	13.3	50	TRUE	TRUE	FALSE	FALSE	TRUE	bcar3
OG1759_1	5253486	0.266	26.6	100	FALSE	TRUE	TRUE	FALSE	FALSE	nr4a3
OG16485_0	4544896	0.265957	12.5	47	FALSE	FALSE	TRUE	TRUE	TRUE	col25a1
OG14454_0	4545029	0.265957	12.5	47	TRUE	FALSE	FALSE	TRUE	TRUE	fgf20a
OG16471_0	4850980	0.265957	12.5	47	TRUE	TRUE	TRUE	FALSE	TRUE	OG16471_0
OG14408_0	4851269	0.265957	12.5	47	TRUE	TRUE	TRUE	FALSE	TRUE	bx470266.1
OG15833_0	4851671	0.265957	12.5	47	TRUE	TRUE	FALSE	FALSE	TRUE	ppp1r35
OG14762_0	4851706	0.265957	12.5	47	FALSE	TRUE	TRUE	FALSE	TRUE	adhfe1
OG13023_0	4852191	0.265957	12.5	47	TRUE	FALSE	TRUE	FALSE	TRUE	si:dkey-122a22.2
OG2366_1	5105956	0.265957	12.5	47	TRUE	TRUE	TRUE	FALSE	FALSE	OG2366_1
OG6602_0	5105580	0.265909	11.7	44	TRUE	TRUE	TRUE	FALSE	FALSE	ankef1b
OG16282_0	5105844	0.265909	11.7	44	TRUE	TRUE	TRUE	FALSE	FALSE	apoc1
OG11220_0	4539563	0.265909	11.7	44	TRUE	TRUE	TRUE	TRUE	FALSE	lyz
OG13111_0	4851057	0.265909	23.4	88	TRUE	FALSE	TRUE	FALSE	TRUE	cyp7b1
OG1775_1	5105700	0.265909	11.7	44	TRUE	FALSE	TRUE	FALSE	FALSE	vezf1a
OG13602_0	4853255	0.265874	413.7	1556	TRUE	FALSE	FALSE	FALSE	TRUE	mef2aa
OG6909_0	4540653	0.265854	10.9	41	TRUE	FALSE	TRUE	TRUE	FALSE	lrrc18a
OG383_0	4540829	0.265854	10.9	41	FALSE	TRUE	FALSE	TRUE	TRUE	hipk2
OG5591_0	4544571	0.265854	10.9	41	TRUE	TRUE	FALSE	TRUE	FALSE	pdcd4a
OG6285_0	4546473	0.265854	21.8	82	FALSE	FALSE	TRUE	TRUE	TRUE	gfod2
OG5860_0	4546530	0.265854	21.8	82	FALSE	FALSE	TRUE	TRUE	TRUE	ufsp2
OG7228_0	4547996	0.265833	31.9	120	FALSE	FALSE	TRUE	TRUE	TRUE	kazald3
OG13362_0	4547447	0.265789	20.2	76	TRUE	FALSE	FALSE	TRUE	TRUE	cdk14
OG5323_0	4548492	0.265789	30.3	114	FALSE	TRUE	TRUE	TRUE	FALSE	cox5a
OG12845_0	4850769	0.265789	10.1	38	FALSE	TRUE	TRUE	FALSE	TRUE	tmem11
OG8292_1	5105860	0.265789	10.1	38	TRUE	FALSE	TRUE	FALSE	FALSE	nalcn
OG5400_0	4852540	0.265766	29.5	111	FALSE	TRUE	TRUE	FALSE	TRUE	rbm39a
OG9485_0	4544292	0.265714	9.3	35	TRUE	FALSE	TRUE	TRUE	TRUE	OG9485_0
OG4411_0	4548579	0.265714	27.9	105	TRUE	FALSE	TRUE	TRUE	FALSE	lamc1
OG4821_0	4850887	0.265714	18.6	70	TRUE	FALSE	TRUE	FALSE	TRUE	begain
OG6697_0	4851147	0.265714	18.6	70	FALSE	TRUE	FALSE	FALSE	TRUE	wscd1b
OG14483_0	4852791	0.265714	18.6	70	FALSE	TRUE	TRUE	FALSE	TRUE	adprhl2
OG14241_1	5106257	0.265686	27.1	102	TRUE	FALSE	TRUE	FALSE	FALSE	lbh
OG302_0	4853152	0.265672	17.8	67	TRUE	FALSE	TRUE	FALSE	TRUE	fyna
OG16352_0	4540317	0.265625	8.5	32	TRUE	TRUE	TRUE	TRUE	TRUE	OG16352_0
OG230_0	4543003	0.265625	17	64	TRUE	FALSE	FALSE	TRUE	TRUE	tmem63c
OG6802_0	4545424	0.265625	25.5	96	TRUE	FALSE	TRUE	TRUE	FALSE	emid1
OG2156_0	4548799	0.265625	25.5	96	FALSE	FALSE	TRUE	TRUE	TRUE	ctnnd2b
OG6897_0	4852265	0.265625	17	64	TRUE	TRUE	TRUE	FALSE	TRUE	med24
OG16355_0	4852289	0.265625	25.5	96	TRUE	FALSE	TRUE	FALSE	TRUE	arrdc1a
OG13742_0	4852815	0.265625	25.5	96	TRUE	FALSE	TRUE	FALSE	TRUE	irf5
OG162_0	5253490	0.265625	25.5	96	FALSE	TRUE	TRUE	FALSE	FALSE	plxnd1
OG5063_0	4544610	0.265574	16.2	61	TRUE	FALSE	FALSE	TRUE	TRUE	foxb1b
OG16533_0	4545719	0.265574	16.2	61	TRUE	FALSE	TRUE	TRUE	FALSE	OG16533_0
OG62_0	4546487	0.265574	16.2	61	TRUE	TRUE	FALSE	TRUE	FALSE	atp8b2
OG14812_0	4850812	0.265574	16.2	61	FALSE	TRUE	FALSE	FALSE	TRUE	rad18
OG14858_0	4851260	0.265574	16.2	61	TRUE	FALSE	TRUE	FALSE	TRUE	dlx4b
OG14588_0	4548939	0.265556	23.9	90	TRUE	FALSE	TRUE	TRUE	FALSE	fam159a
OG13008_0	5106263	0.265556	23.9	90	TRUE	TRUE	TRUE	FALSE	FALSE	u2af1l5
OG16033_0	4539413	0.265517	7.7	29	TRUE	TRUE	TRUE	TRUE	FALSE	OG16033_0
OG15917_0	4545724	0.265517	15.4	58	FALSE	FALSE	TRUE	TRUE	TRUE	OG15917_0
OG6896_0	4546390	0.265517	23.1	87	FALSE	TRUE	TRUE	TRUE	FALSE	ube2ia
OG16545_0	4547200	0.265517	30.8	116	TRUE	FALSE	TRUE	TRUE	FALSE	mbpb
OG14457_0	4850794	0.265517	15.4	58	TRUE	FALSE	TRUE	FALSE	TRUE	slc29a2
OG6191_0	4850863	0.265517	7.7	29	TRUE	TRUE	TRUE	FALSE	TRUE	tor1aip2
OG888_0	4852417	0.265517	15.4	58	TRUE	FALSE	TRUE	FALSE	TRUE	col5a3b
OG5635_0	5105668	0.265517	15.4	58	TRUE	TRUE	TRUE	FALSE	FALSE	kcnip1b
OG14728_0	5106250	0.265517	7.7	29	TRUE	TRUE	TRUE	FALSE	FALSE	psma5
OG15223_1	5253287	0.265517	7.7	29	FALSE	TRUE	TRUE	FALSE	FALSE	si:ch211-218c6.8
OG9672_0	4544272	0.265487	30	113	TRUE	TRUE	FALSE	TRUE	TRUE	gtdc1
OG10785_0	4545282	0.265476	22.3	84	FALSE	TRUE	FALSE	TRUE	TRUE	kremen1
OG1153_0	5105810	0.265476	22.3	84	TRUE	TRUE	TRUE	FALSE	FALSE	nrbp2b
OG9593_0	4540233	0.265455	14.6	55	TRUE	TRUE	TRUE	TRUE	TRUE	sf3b2
OG5726_0	4540722	0.265455	14.6	55	TRUE	FALSE	TRUE	TRUE	TRUE	g6pd
OG1484_0	4541150	0.265455	14.6	55	TRUE	TRUE	TRUE	TRUE	TRUE	slc23a2
OG2943_0	4544074	0.265455	14.6	55	TRUE	TRUE	TRUE	TRUE	FALSE	grid2
OG5890_0	4851479	0.265455	14.6	55	TRUE	TRUE	TRUE	FALSE	TRUE	pcca
OG4463_0	5105674	0.265455	14.6	55	TRUE	TRUE	TRUE	FALSE	FALSE	nsmfb
OG12800_0	5106160	0.265448	2135	8043	TRUE	TRUE	TRUE	FALSE	FALSE	tbx21
OG10042_0	4542870	0.265385	13.8	52	FALSE	TRUE	TRUE	TRUE	FALSE	lmnl3
OG12591_0	4850331	0.265385	13.8	52	TRUE	TRUE	TRUE	FALSE	TRUE	dgke
OG5656_0	5105939	0.265385	6.9	26	TRUE	TRUE	TRUE	FALSE	FALSE	sypl1
OG6405_0	4852498	0.265347	26.8	101	TRUE	TRUE	FALSE	FALSE	TRUE	macrod1
OG2057_1	5106130	0.265347	26.8	101	TRUE	FALSE	TRUE	FALSE	FALSE	sh3gl1b
OG14489_0	4853232	0.265333	19.9	75	FALSE	TRUE	TRUE	FALSE	TRUE	hlcs
OG622_0	4544522	0.265306	13	49	TRUE	TRUE	TRUE	TRUE	FALSE	sept5b
OG6334_0	4546469	0.265306	13	49	TRUE	FALSE	FALSE	TRUE	TRUE	snx29
OG4305_0	4851520	0.265306	13	49	TRUE	TRUE	TRUE	FALSE	TRUE	OG4305_0
OG12631_0	4851779	0.265306	13	49	FALSE	TRUE	TRUE	FALSE	TRUE	asph
OG12469_0	5106162	0.265278	19.1	72	TRUE	TRUE	TRUE	FALSE	FALSE	bbs5
OG15269_0	4541115	0.265217	12.2	46	TRUE	TRUE	TRUE	TRUE	FALSE	cln3
OG17025_0	4542268	0.265217	12.2	46	FALSE	TRUE	TRUE	TRUE	FALSE	OG17025_0
OG7703_0	4546262	0.265217	6.1	23	FALSE	FALSE	TRUE	TRUE	TRUE	alkbh2
OG2186_0	4547118	0.265217	12.2	46	FALSE	TRUE	FALSE	TRUE	TRUE	ythdf3
OG14729_0	4850745	0.265217	12.2	46	TRUE	TRUE	TRUE	FALSE	TRUE	zgc:114175
OG13839_0	4853249	0.265217	18.3	69	FALSE	TRUE	TRUE	FALSE	TRUE	tssc1
OG4104_0	5105478	0.265217	12.2	46	TRUE	TRUE	TRUE	FALSE	FALSE	hdlbpb
OG2034_0	5106187	0.265217	24.4	92	TRUE	FALSE	TRUE	FALSE	FALSE	adamts14
OG794_0	5253449	0.265217	24.4	92	FALSE	TRUE	TRUE	FALSE	FALSE	crtac1b
OG13633_0	4853254	0.265199	897.7	3385	FALSE	FALSE	TRUE	FALSE	TRUE	ascl1a
OG1924_0	4544824	0.265169	23.6	89	FALSE	TRUE	FALSE	TRUE	TRUE	mbnl2
OG4189_0	4853112	0.265169	23.6	89	TRUE	TRUE	FALSE	FALSE	TRUE	rassf5
OG14427_0	4543868	0.265152	17.5	66	FALSE	FALSE	TRUE	TRUE	TRUE	ttc29
OG285_0	5106052	0.265152	17.5	66	TRUE	TRUE	TRUE	FALSE	FALSE	ano7
OG2049_0	4545497	0.265116	22.8	86	FALSE	TRUE	FALSE	TRUE	TRUE	slc9a7
OG5755_0	4548463	0.265116	22.8	86	FALSE	TRUE	FALSE	TRUE	TRUE	ssx2ipa
OG8838_0	4852257	0.265116	11.4	43	FALSE	TRUE	TRUE	FALSE	TRUE	vwa8
OG1325_0	5105753	0.265116	11.4	43	TRUE	TRUE	TRUE	FALSE	FALSE	syne3
OG13003_0	4851764	0.265079	16.7	63	TRUE	TRUE	TRUE	FALSE	TRUE	exoc3
OG5931_0	4851902	0.265079	16.7	63	TRUE	FALSE	FALSE	FALSE	TRUE	sox1a
OG1538_0	5106147	0.265079	16.7	63	TRUE	TRUE	TRUE	FALSE	FALSE	zbtb39
OG6401_0	4541800	0.26506	22	83	TRUE	FALSE	TRUE	TRUE	TRUE	zgc:123275
OG5174_0	4544595	0.26506	22	83	FALSE	FALSE	TRUE	TRUE	TRUE	rtn4rl1a
OG2927_0	4542123	0.265	10.6	40	TRUE	TRUE	FALSE	TRUE	FALSE	arhgap35a
OG7722_0	4543787	0.265	15.9	60	FALSE	TRUE	FALSE	TRUE	TRUE	smtn
OG15126_0	4544225	0.265	5.3	20	TRUE	FALSE	FALSE	TRUE	TRUE	dmc1
OG6368_0	4850498	0.265	5.3	20	TRUE	TRUE	FALSE	FALSE	TRUE	pom121
OG11056_0	4851098	0.265	5.3	20	TRUE	TRUE	TRUE	FALSE	TRUE	trabd
OG12011_1	5105554	0.265	5.3	20	TRUE	FALSE	TRUE	FALSE	FALSE	prim2
OG1256_0	5105760	0.265	10.6	40	TRUE	TRUE	TRUE	FALSE	FALSE	zgc:172112
OG7307_0	4539403	0.265	15.9	60	TRUE	FALSE	TRUE	TRUE	TRUE	naga
OG10440_0	4541487	0.265	21.2	80	TRUE	FALSE	FALSE	TRUE	TRUE	khdrbs3
OG14848_0	4547297	0.265	21.2	80	TRUE	FALSE	FALSE	TRUE	TRUE	ubac1
OG14838_0	4547298	0.265	15.9	60	TRUE	FALSE	FALSE	TRUE	TRUE	aamp
OG6171_0	4548439	0.265	21.2	80	TRUE	FALSE	FALSE	TRUE	TRUE	adrb1
OG1237_0	4541514	0.264957	31	117	TRUE	FALSE	FALSE	TRUE	TRUE	mtcl1
OG13398_0	4853262	0.264957	31	117	TRUE	TRUE	TRUE	FALSE	TRUE	ccne1
OG3066_0	4852279	0.264935	20.4	77	TRUE	TRUE	FALSE	FALSE	TRUE	hdac8
OG16908_0	4544101	0.264912	15.1	57	TRUE	FALSE	TRUE	TRUE	FALSE	OG16908_0
OG16836_0	4851618	0.264912	15.1	57	TRUE	FALSE	TRUE	FALSE	TRUE	larp4b_(2_of_2)
OG100_0	4851821	0.264912	15.1	57	TRUE	TRUE	FALSE	FALSE	TRUE	adcy8
OG5926_0	4851903	0.264912	15.1	57	TRUE	FALSE	TRUE	FALSE	TRUE	cacng2
OG1586_0	4852347	0.264912	15.1	57	TRUE	FALSE	TRUE	FALSE	TRUE	angptl6
OG6066_0	4546503	0.264865	9.8	37	FALSE	TRUE	TRUE	TRUE	FALSE	g2e3
OG16125_0	4542333	0.264865	9.8	37	TRUE	TRUE	TRUE	TRUE	TRUE	hsd17b7
OG15645_0	4542375	0.264865	9.8	37	TRUE	TRUE	TRUE	TRUE	TRUE	hmgn5
OG6228_0	4548434	0.264865	19.6	74	FALSE	TRUE	FALSE	TRUE	TRUE	ctss
OG14954_0	4851698	0.264865	19.6	74	TRUE	FALSE	TRUE	FALSE	TRUE	cacnb2b
OG5526_0	4852532	0.264865	19.6	74	FALSE	TRUE	TRUE	FALSE	TRUE	brms1lb
OG5927_0	5106209	0.264865	29.4	111	TRUE	TRUE	TRUE	FALSE	FALSE	sh3pxd2aa
OG6920_0	4541755	0.264815	14.3	54	FALSE	FALSE	TRUE	TRUE	TRUE	akap6
OG14309_0	4852158	0.264815	14.3	54	TRUE	TRUE	FALSE	FALSE	TRUE	OG14309_0
OG13482_0	4853261	0.264815	14.3	54	TRUE	TRUE	TRUE	FALSE	TRUE	rps4x
OG14968_0	4544130	0.264789	18.8	71	FALSE	FALSE	TRUE	TRUE	TRUE	clip3
OG15449_0	4852743	0.264762	27.8	105	TRUE	TRUE	FALSE	FALSE	TRUE	pkp2
OG7036_0	4541745	0.264706	13.5	51	FALSE	TRUE	FALSE	TRUE	TRUE	pacrg
OG3892_0	4542044	0.264706	13.5	51	TRUE	TRUE	FALSE	TRUE	FALSE	synpo2la
OG129_0	4543048	0.264706	18	68	FALSE	TRUE	TRUE	TRUE	FALSE	gria2b
OG12326_0	4543052	0.264706	9	34	FALSE	TRUE	FALSE	TRUE	TRUE	ift43
OG1211_0	4543055	0.264706	22.5	85	TRUE	FALSE	TRUE	TRUE	FALSE	dlg1l
OG807_0	4546182	0.264706	18	68	FALSE	FALSE	FALSE	TRUE	TRUE	mast4
OG2498_0	4547067	0.264706	18	68	TRUE	FALSE	FALSE	TRUE	TRUE	brd2a
OG16280_0	4547209	0.264706	18	68	FALSE	TRUE	TRUE	TRUE	FALSE	unc119b
OG10390_0	4547873	0.264706	18	68	FALSE	TRUE	FALSE	TRUE	TRUE	fis1
OG12286_0	4850335	0.264706	4.5	17	FALSE	TRUE	TRUE	FALSE	TRUE	prtfdc1
OG2063_0	4850559	0.264706	13.5	51	TRUE	TRUE	TRUE	FALSE	TRUE	OG2063_0
OG2979_0	4850919	0.264706	13.5	51	TRUE	TRUE	TRUE	FALSE	TRUE	hnrpll
OG5706_0	5106049	0.264706	9	34	TRUE	TRUE	TRUE	FALSE	FALSE	dlst
OG974_0	5253437	0.264655	30.7	116	FALSE	TRUE	TRUE	FALSE	FALSE	slc12a7b
OG1023_0	4547916	0.264646	26.2	99	TRUE	FALSE	FALSE	TRUE	TRUE	atp2b4
OG15253_0	5106246	0.264646	26.2	99	TRUE	TRUE	TRUE	FALSE	FALSE	elf2a
OG3677_0	4852365	0.264634	21.7	82	TRUE	TRUE	FALSE	FALSE	TRUE	timm44
OG2301_0	4852661	0.264634	21.7	82	FALSE	FALSE	TRUE	FALSE	TRUE	chrna9
OG4124_0	4548611	0.264615	34.4	130	TRUE	FALSE	FALSE	TRUE	TRUE	sos1
OG10160_0	4549272	0.264615	17.2	65	TRUE	TRUE	FALSE	TRUE	FALSE	yipf1
OG16638_0	4542289	0.264583	12.7	48	FALSE	TRUE	TRUE	TRUE	TRUE	jazf1_(2_of_2)
OG12150_0	4542689	0.264583	12.7	48	TRUE	FALSE	TRUE	TRUE	TRUE	OG12150_0
OG8962_0	4545376	0.264583	12.7	48	TRUE	FALSE	TRUE	TRUE	FALSE	oat
OG5464_0	4546579	0.264583	12.7	48	TRUE	FALSE	FALSE	TRUE	TRUE	sephs1
OG533_0	4850676	0.264583	12.7	48	TRUE	FALSE	TRUE	FALSE	TRUE	kif1c
OG1094_0	4852946	0.264583	25.4	96	TRUE	FALSE	TRUE	FALSE	TRUE	atp1a1a.4
OG1993_0	4852287	0.264557	20.9	79	TRUE	FALSE	TRUE	FALSE	TRUE	kdm4aa
OG1322_0	4852354	0.264557	20.9	79	TRUE	FALSE	TRUE	FALSE	TRUE	gabrr3b
OG14999_0	4852760	0.264557	20.9	79	TRUE	FALSE	TRUE	FALSE	TRUE	slc35a2
OG1514_0	5253493	0.264557	20.9	79	FALSE	TRUE	TRUE	FALSE	FALSE	zak
OG684_1	5106047	0.264545	29.1	110	TRUE	FALSE	TRUE	FALSE	FALSE	chd4a
OG12501_0	4539594	0.264516	8.2	31	FALSE	TRUE	TRUE	TRUE	FALSE	ssh3
OG1459_0	4548046	0.264516	24.6	93	FALSE	FALSE	TRUE	TRUE	TRUE	lpcat3
OG1551_0	4548893	0.264516	16.4	62	FALSE	TRUE	FALSE	TRUE	TRUE	eno1b
OG7732_0	4852448	0.264516	8.2	31	TRUE	TRUE	FALSE	FALSE	TRUE	tecpr2
OG17194_0	5105987	0.264516	8.2	31	TRUE	TRUE	TRUE	FALSE	FALSE	rabgap1l
OG12407_0	4541304	0.264516	24.6	93	TRUE	FALSE	TRUE	TRUE	TRUE	clnk
OG14476_0	4852351	0.264516	24.6	93	TRUE	FALSE	TRUE	FALSE	TRUE	ctu1
OG739_1	5106198	0.264516	24.6	93	TRUE	FALSE	TRUE	FALSE	FALSE	cdh2
OG1996_0	4548821	0.264486	28.3	107	FALSE	FALSE	TRUE	TRUE	TRUE	cap1
OG4761_0	4544038	0.264474	20.1	76	FALSE	FALSE	TRUE	TRUE	TRUE	mpped1
OG9156_0	4852411	0.264474	20.1	76	TRUE	TRUE	FALSE	FALSE	TRUE	adck5
OG2304_0	5105874	0.264474	20.1	76	TRUE	TRUE	TRUE	FALSE	FALSE	cse1l
OG16279_0	4539462	0.264444	11.9	45	TRUE	TRUE	TRUE	TRUE	TRUE	si:dkey-93n13.2
OG4968_0	4540757	0.264444	11.9	45	FALSE	FALSE	TRUE	TRUE	TRUE	lrit1b
OG910_0	4541581	0.264444	11.9	45	TRUE	FALSE	FALSE	TRUE	TRUE	nlgn4a
OG12273_0	4545178	0.264444	11.9	45	TRUE	TRUE	TRUE	TRUE	TRUE	ogn
OG4743_0	4850889	0.264444	11.9	45	TRUE	TRUE	TRUE	FALSE	TRUE	fam129b_(1_of_2)
OG14391_0	4851036	0.264444	11.9	45	TRUE	TRUE	TRUE	FALSE	TRUE	dact3a
OG14561_0	4853230	0.264444	23.8	90	TRUE	FALSE	TRUE	FALSE	TRUE	plpp1
OG10172_0	5253405	0.264444	11.9	45	FALSE	TRUE	TRUE	FALSE	FALSE	hdc
OG8144_0	5253447	0.264444	23.8	90	FALSE	TRUE	TRUE	FALSE	FALSE	mpv17l2
OG13983_0	4542534	0.264407	15.6	59	TRUE	FALSE	TRUE	TRUE	TRUE	arhgap6
OG6139_0	4853055	0.264407	15.6	59	TRUE	FALSE	TRUE	FALSE	TRUE	thada
OG4421_0	4853107	0.264407	15.6	59	TRUE	TRUE	TRUE	FALSE	TRUE	impg2a
OG14435_0	4547323	0.264384	19.3	73	FALSE	FALSE	TRUE	TRUE	TRUE	ttc12
OG10265_0	4852310	0.264384	19.3	73	FALSE	TRUE	TRUE	FALSE	TRUE	syt16
OG2227_0	4853178	0.264384	19.3	73	TRUE	TRUE	FALSE	FALSE	TRUE	zgc:194908
OG10777_1	5106170	0.264372	395.5	1496	TRUE	FALSE	TRUE	FALSE	FALSE	foxa1
OG12394_0	4547537	0.264368	23	87	TRUE	FALSE	TRUE	TRUE	TRUE	pskh1
OG8749_0	4539659	0.264286	3.7	14	TRUE	TRUE	FALSE	TRUE	TRUE	slc30a4
OG3510_0	4540046	0.264286	11.1	42	FALSE	TRUE	TRUE	TRUE	TRUE	def8
OG13551_0	4543288	0.264286	22.2	84	TRUE	FALSE	FALSE	TRUE	TRUE	nt5dc1
OG6156_0	4545435	0.264286	18.5	70	FALSE	TRUE	TRUE	TRUE	FALSE	col19a1
OG10587_0	4547838	0.264286	22.2	84	FALSE	TRUE	TRUE	TRUE	TRUE	si:ch73-302a13.2
OG12106_0	4851798	0.264286	14.8	56	FALSE	TRUE	TRUE	FALSE	TRUE	OG12106_0
OG7572_0	5105785	0.264286	7.4	28	TRUE	TRUE	TRUE	FALSE	FALSE	srprb
OG521_1	5253228	0.264286	11.1	42	FALSE	TRUE	TRUE	FALSE	FALSE	tubb2b
OG12653_1	5253294	0.264286	3.7	14	FALSE	TRUE	TRUE	FALSE	FALSE	egln3
OG11989_0	4549093	0.264211	25.1	95	TRUE	TRUE	FALSE	TRUE	FALSE	h2afva
OG11486_0	5106166	0.264206	261.3	989	TRUE	FALSE	TRUE	FALSE	FALSE	pou2f2a
OG13716_0	4547402	0.264198	21.4	81	FALSE	TRUE	TRUE	TRUE	TRUE	rpp38
OG7123_0	4852466	0.264198	21.4	81	TRUE	TRUE	TRUE	FALSE	TRUE	impg1a
OG13501_0	4547424	0.264179	17.7	67	TRUE	FALSE	TRUE	TRUE	FALSE	npas1
OG17221_0	5253338	0.264179	17.7	67	FALSE	TRUE	TRUE	FALSE	FALSE	glra1
OG13325_0	4540153	0.264151	14	53	TRUE	TRUE	FALSE	TRUE	TRUE	dpm1
OG14549_0	4541166	0.264151	14	53	TRUE	TRUE	FALSE	TRUE	FALSE	cadm4
OG12805_0	4851774	0.264151	14	53	TRUE	TRUE	TRUE	FALSE	TRUE	OG12805_0
OG9422_0	4545887	0.264143	2945.2	11150	TRUE	TRUE	TRUE	TRUE	TRUE	egr1
OG3778_0	4543829	0.26413	24.3	92	TRUE	TRUE	FALSE	TRUE	FALSE	pigm
OG11146_0	4543902	0.26413	24.3	92	FALSE	TRUE	FALSE	TRUE	TRUE	zbtb14
OG2365_0	4544783	0.26413	24.3	92	TRUE	FALSE	FALSE	TRUE	TRUE	farp2
OG16649_0	4547195	0.26413	24.3	92	FALSE	TRUE	FALSE	TRUE	TRUE	fam133b
OG3241_0	4539693	0.264103	10.3	39	TRUE	TRUE	TRUE	TRUE	TRUE	OG3241_0
OG14959_0	4850417	0.264103	10.3	39	TRUE	TRUE	TRUE	FALSE	TRUE	soul2
OG13833_0	4850755	0.264103	10.3	39	TRUE	FALSE	TRUE	FALSE	TRUE	ccdc80l2
OG17265_0	5105709	0.264103	10.3	39	TRUE	FALSE	TRUE	FALSE	FALSE	OG17265_0
OG10824_1	5253514	0.264078	27.2	103	FALSE	TRUE	TRUE	FALSE	FALSE	gna12a
OG12637_0	4850588	0.264062	16.9	64	TRUE	TRUE	TRUE	FALSE	TRUE	rfc4
OG5651_0	4541876	0.264	13.2	50	FALSE	TRUE	TRUE	TRUE	FALSE	bx323820.1
OG2351_0	4542169	0.264	13.2	50	TRUE	FALSE	TRUE	TRUE	FALSE	csnk1e
OG5567_0	4548474	0.264	6.6	25	FALSE	FALSE	FALSE	TRUE	TRUE	xrcc3
OG6374_0	4850859	0.264	13.2	50	TRUE	TRUE	TRUE	FALSE	TRUE	tctn1
OG15669_0	4851003	0.264	13.2	50	TRUE	TRUE	TRUE	FALSE	TRUE	ccdc106b
OG9534_0	4544287	0.264	19.8	75	FALSE	TRUE	FALSE	TRUE	TRUE	fstl1a
OG2828_0	5106119	0.264	19.8	75	TRUE	TRUE	TRUE	FALSE	FALSE	zgc:85936
OG11339_0	4549148	0.263964	29.3	111	FALSE	TRUE	TRUE	TRUE	FALSE	phf21b
OG1783_0	4851584	0.263934	16.1	61	TRUE	TRUE	TRUE	FALSE	TRUE	q4taz4_tetng
OG4949_1	5253323	0.263934	16.1	61	FALSE	TRUE	TRUE	FALSE	FALSE	cpz
OG3844_0	4852596	0.263918	25.6	97	TRUE	TRUE	TRUE	FALSE	TRUE	actr3
OG932_0	4543377	0.263889	19	72	TRUE	FALSE	FALSE	TRUE	TRUE	mark1
OG6040_0	4850866	0.263889	9.5	36	TRUE	TRUE	FALSE	FALSE	TRUE	psma6b
OG6912_0	4851871	0.263855	21.9	83	TRUE	TRUE	TRUE	FALSE	TRUE	slc9a3r1
OG15228_0	4542419	0.26383	12.4	47	TRUE	TRUE	TRUE	TRUE	TRUE	wac_(2_of_2)
OG11941_0	4549097	0.26383	12.4	47	FALSE	TRUE	TRUE	TRUE	FALSE	ppm1g
OG5345_0	4851162	0.26383	12.4	47	TRUE	FALSE	TRUE	FALSE	TRUE	emilin3
OG6141_0	4541827	0.263793	15.3	58	FALSE	FALSE	TRUE	TRUE	TRUE	plekha2
OG16606_0	4547196	0.263793	15.3	58	FALSE	TRUE	FALSE	TRUE	FALSE	bckdhb
OG4376_0	4548583	0.263793	15.3	58	FALSE	TRUE	FALSE	TRUE	TRUE	phf20b
OG12570_0	4852895	0.263793	30.6	116	FALSE	FALSE	TRUE	FALSE	TRUE	efna5b
OG3881_0	4852992	0.263768	18.2	69	TRUE	TRUE	FALSE	FALSE	TRUE	mov10b.1
OG13026_0	4853269	0.263768	18.2	69	TRUE	TRUE	TRUE	FALSE	TRUE	tusc3
OG25_0	5106233	0.263768	18.2	69	TRUE	TRUE	TRUE	FALSE	FALSE	epha6
OG872_0	4852426	0.26375	21.1	80	TRUE	TRUE	FALSE	FALSE	TRUE	enpep
OG4550_0	4541984	0.263636	14.5	55	TRUE	FALSE	FALSE	TRUE	TRUE	OG4550_0
OG939_0	4543374	0.263636	23.2	88	TRUE	TRUE	FALSE	TRUE	FALSE	smu1a
OG6803_0	4544476	0.263636	17.4	66	FALSE	TRUE	TRUE	TRUE	TRUE	ctnnbl1
OG2851_0	4544751	0.263636	14.5	55	TRUE	TRUE	FALSE	TRUE	FALSE	mbtd1
OG173_0	4544859	0.263636	17.4	66	FALSE	FALSE	TRUE	TRUE	TRUE	ldlra
OG8452_0	4545663	0.263636	14.5	55	TRUE	FALSE	FALSE	TRUE	TRUE	vwc2l
OG8713_1	4546050	0.263636	17.4	66	FALSE	TRUE	TRUE	TRUE	FALSE	tsc22d2
OG1666_0	4547194	0.263636	11.6	44	FALSE	TRUE	TRUE	TRUE	FALSE	slc2a1b
OG12651_0	4850451	0.263636	2.9	11	TRUE	TRUE	FALSE	FALSE	TRUE	cfap69
OG7106_0	4850851	0.263636	8.7	33	TRUE	TRUE	FALSE	FALSE	TRUE	ncoa1
OG4268_0	4851345	0.263636	20.3	77	TRUE	FALSE	TRUE	FALSE	TRUE	fam160b2
OG16816_0	4851622	0.263636	8.7	33	TRUE	TRUE	TRUE	FALSE	TRUE	OG16816_0
OG15101_0	4851694	0.263636	11.6	44	TRUE	FALSE	TRUE	FALSE	TRUE	OG15101_0
OG11749_0	4852924	0.263636	14.5	55	TRUE	FALSE	TRUE	FALSE	TRUE	mylpfb
OG1568_0	5106145	0.263636	8.7	33	TRUE	TRUE	TRUE	FALSE	FALSE	tbc1d8b
OG14974_0	5106149	0.263636	23.2	88	TRUE	TRUE	TRUE	FALSE	FALSE	ppp1r16b
OG6840_0	4852482	0.263529	22.4	85	TRUE	TRUE	TRUE	FALSE	TRUE	smfn
OG2595_0	4852652	0.263514	19.5	74	FALSE	TRUE	TRUE	FALSE	TRUE	cacna2d4b
OG1457_0	4852787	0.263514	19.5	74	TRUE	TRUE	TRUE	FALSE	TRUE	syne2
OG9532_0	4850822	0.263492	16.6	63	TRUE	FALSE	TRUE	FALSE	TRUE	pdzk1
OG7134_0	4546359	0.263478	953	3617	FALSE	FALSE	TRUE	TRUE	FALSE	si:ch211-195d17.2
OG5426_0	4539333	0.263462	13.7	52	TRUE	TRUE	TRUE	TRUE	TRUE	stim2
OG3545_0	4545697	0.263462	13.7	52	FALSE	FALSE	TRUE	TRUE	TRUE	astn2_(3_of_3)
OG3251_0	4851542	0.263462	13.7	52	TRUE	TRUE	TRUE	FALSE	TRUE	arhgef10
OG371_0	4851951	0.263462	13.7	52	FALSE	TRUE	TRUE	FALSE	TRUE	pfkfb1
OG3505_0	4852614	0.263462	13.7	52	TRUE	TRUE	FALSE	FALSE	TRUE	cdhr1
OG5810_0	4546538	0.263455	330.9	1256	TRUE	FALSE	FALSE	TRUE	TRUE	nr1d2b
OG5664_0	4852525	0.263441	24.5	93	FALSE	FALSE	TRUE	FALSE	TRUE	nfkbie
OG14725_0	4853227	0.263441	24.5	93	FALSE	FALSE	TRUE	FALSE	TRUE	twsg1a
OG14440_0	4853234	0.263441	24.5	93	TRUE	FALSE	TRUE	FALSE	TRUE	tbca
OG8476_0	5105859	0.263415	21.6	82	TRUE	TRUE	TRUE	FALSE	FALSE	prmt2
OG14459_0	5106255	0.263415	21.6	82	TRUE	FALSE	TRUE	FALSE	FALSE	tmem173
OG2509_1	5253242	0.263415	10.8	41	FALSE	TRUE	TRUE	FALSE	FALSE	tjp2a
OG4702_1	5253360	0.263415	108	410	FALSE	TRUE	TRUE	FALSE	FALSE	pax6a
OG12566_0	4547527	0.26338	18.7	71	FALSE	TRUE	TRUE	TRUE	TRUE	cpped1
OG6330_0	4852502	0.26338	18.7	71	TRUE	TRUE	TRUE	FALSE	TRUE	nlrx1
OG1988_0	4547143	0.263359	34.5	131	TRUE	TRUE	TRUE	TRUE	TRUE	rxraa
OG9682_0	4544269	0.263333	15.8	60	TRUE	TRUE	TRUE	TRUE	FALSE	slc22a17
OG13414_0	4547439	0.263333	15.8	60	TRUE	TRUE	FALSE	TRUE	TRUE	inpp5e
OG12582_0	4851781	0.263333	15.8	60	TRUE	TRUE	TRUE	FALSE	TRUE	artna
OG13980_0	4852160	0.263333	15.8	60	TRUE	TRUE	TRUE	FALSE	TRUE	shroom4
OG3278_0	4852331	0.263333	7.9	30	TRUE	FALSE	FALSE	FALSE	TRUE	sptlc1
OG7927_0	4852446	0.263333	15.8	60	TRUE	TRUE	FALSE	FALSE	TRUE	elp2
OG570_1	5253358	0.263333	15.8	60	FALSE	TRUE	TRUE	FALSE	FALSE	si:ch211-173b16.3
OG3349_0	4548685	0.263303	28.7	109	FALSE	FALSE	TRUE	TRUE	TRUE	csnk1g2b
OG4418_0	5253324	0.263303	28.7	109	FALSE	TRUE	TRUE	FALSE	FALSE	dpp9
OG13646_0	4547411	0.263291	20.8	79	TRUE	FALSE	FALSE	TRUE	TRUE	drg1
OG12871_0	4545139	0.263265	12.9	49	TRUE	FALSE	FALSE	TRUE	TRUE	dhx9
OG3413_0	4850637	0.263265	12.9	49	TRUE	TRUE	TRUE	FALSE	TRUE	pth2r
OG3360_0	4850394	0.263265	12.9	49	TRUE	TRUE	TRUE	FALSE	TRUE	shmt2_(2_of_2)
OG13112_0	4851056	0.263265	12.9	49	TRUE	TRUE	TRUE	FALSE	TRUE	zgc:153993
OG16831_0	4852046	0.263265	12.9	49	TRUE	TRUE	TRUE	FALSE	TRUE	abhd18
OG13611_0	4852822	0.263218	22.9	87	TRUE	TRUE	TRUE	FALSE	TRUE	mrps33
OG16979_0	4544099	0.263158	15	57	TRUE	TRUE	FALSE	TRUE	FALSE	OG16979_0
OG13394_0	4547443	0.263158	15	57	FALSE	FALSE	TRUE	TRUE	TRUE	cwf19l2
OG7294_0	5105653	0.263158	5	19	TRUE	TRUE	TRUE	FALSE	FALSE	iqcb1
OG8385_1	5253446	0.263095	22.1	84	FALSE	TRUE	TRUE	FALSE	FALSE	cu914487.1
OG1212_0	4541515	0.263077	17.1	65	FALSE	TRUE	FALSE	TRUE	TRUE	dlg2
OG12339_0	4547543	0.263077	17.1	65	TRUE	FALSE	FALSE	TRUE	TRUE	rab29
OG1953_0	4852677	0.263077	17.1	65	FALSE	TRUE	TRUE	FALSE	TRUE	pabpc4
OG808_0	5106070	0.263077	17.1	65	TRUE	FALSE	TRUE	FALSE	FALSE	mast4
OG15474_0	4541099	0.263043	12.1	46	TRUE	TRUE	TRUE	TRUE	TRUE	zgc:195001
OG13387_0	4541242	0.263043	12.1	46	TRUE	TRUE	TRUE	TRUE	FALSE	si:ch211-57h10.1
OG848_0	4541634	0.263043	12.1	46	TRUE	TRUE	FALSE	TRUE	FALSE	atp6v0a2b
OG164_0	4543568	0.263043	24.2	92	TRUE	TRUE	FALSE	TRUE	FALSE	plxnb2a
OG7174_0	4544450	0.263043	12.1	46	FALSE	TRUE	FALSE	TRUE	TRUE	thumpd2
OG7882_0	4546219	0.263043	12.1	46	TRUE	FALSE	FALSE	TRUE	TRUE	eif2ak4
OG15809_0	4852094	0.263043	24.2	92	TRUE	FALSE	FALSE	FALSE	TRUE	tfpia
OG5385_0	4853071	0.263043	24.2	92	FALSE	FALSE	TRUE	FALSE	TRUE	pax2b
OG2462_0	4853170	0.263043	12.1	46	TRUE	TRUE	FALSE	FALSE	TRUE	thsd7bb
OG1661_0	4853201	0.263043	24.2	92	FALSE	FALSE	TRUE	FALSE	TRUE	chd6
OG17671_0	5253259	0.263043	12.1	46	FALSE	TRUE	TRUE	FALSE	FALSE	OG17671_0
OG9336_1	4545906	0.263014	19.2	73	TRUE	FALSE	TRUE	TRUE	FALSE	mrps16
OG6520_0	4851884	0.263014	19.2	73	TRUE	TRUE	TRUE	FALSE	TRUE	ptger2a
OG6391_0	4539836	0.262963	14.2	54	TRUE	TRUE	TRUE	TRUE	FALSE	farsb
OG7745_0	4540594	0.262963	7.1	27	TRUE	FALSE	TRUE	TRUE	FALSE	csf1b
OG17143_0	4542260	0.262963	14.2	54	FALSE	FALSE	TRUE	TRUE	TRUE	znf541
OG10142_0	4542862	0.262963	14.2	54	FALSE	TRUE	FALSE	TRUE	TRUE	rogdi
OG9637_0	4543173	0.262963	7.1	27	FALSE	FALSE	FALSE	TRUE	TRUE	mrps31
OG3938_0	4542039	0.262963	14.2	54	TRUE	TRUE	FALSE	TRUE	FALSE	OG3938_0
OG15319_0	4544967	0.262963	14.2	54	TRUE	FALSE	TRUE	TRUE	TRUE	OG15319_0
OG8696_0	4546053	0.262963	14.2	54	TRUE	TRUE	TRUE	TRUE	TRUE	gmppb
OG7273_0	4852264	0.262963	21.3	81	TRUE	FALSE	TRUE	FALSE	TRUE	proca
OG16306_0	5105843	0.262963	14.2	54	TRUE	TRUE	TRUE	FALSE	FALSE	OG16306_0
OG957_0	5106061	0.262963	21.3	81	TRUE	FALSE	TRUE	FALSE	FALSE	adgrl1a
OG2090_0	5106129	0.262963	14.2	54	TRUE	TRUE	TRUE	FALSE	FALSE	samm50l
OG14815_0	4547300	0.262903	16.3	62	FALSE	TRUE	FALSE	TRUE	TRUE	ddx18
OG9515_0	4851131	0.262903	16.3	62	TRUE	TRUE	TRUE	FALSE	TRUE	cox11
OG981_0	5105854	0.262903	16.3	62	TRUE	TRUE	TRUE	FALSE	FALSE	magi2a
OG6098_0	4852510	0.262887	25.5	97	FALSE	TRUE	TRUE	FALSE	TRUE	gsg1l
OG11019_0	4541397	0.262857	9.2	35	TRUE	TRUE	TRUE	TRUE	TRUE	ndufaf7
OG66_0	4548411	0.262857	18.4	70	FALSE	TRUE	FALSE	TRUE	TRUE	atp8b3
OG14487_0	4852153	0.262857	18.4	70	TRUE	FALSE	TRUE	FALSE	TRUE	trmt10b
OG16726_0	4852701	0.262857	27.6	105	TRUE	FALSE	TRUE	FALSE	TRUE	gtf2f2b
OG6433_0	5105582	0.262857	9.2	35	TRUE	TRUE	TRUE	FALSE	FALSE	si:ch211-214j24.10
OG2419_0	5106037	0.262857	18.4	70	TRUE	TRUE	FALSE	FALSE	FALSE	relt
OG953_0	4545868	0.262821	20.5	78	TRUE	FALSE	FALSE	TRUE	TRUE	ablim2
OG4612_0	4853101	0.262821	20.5	78	TRUE	TRUE	TRUE	FALSE	TRUE	etnppl
OG3185_0	4548695	0.262791	22.6	86	TRUE	FALSE	TRUE	TRUE	FALSE	apobb.1
OG1392_0	4548980	0.262791	22.6	86	FALSE	FALSE	TRUE	TRUE	TRUE	ebf2
OG7434_0	4850382	0.262791	11.3	43	TRUE	TRUE	TRUE	FALSE	TRUE	sf3b3
OG9027_0	4850653	0.262791	11.3	43	FALSE	FALSE	TRUE	FALSE	TRUE	zgc:92275
OG14695_0	4850747	0.262791	11.3	43	TRUE	TRUE	TRUE	FALSE	TRUE	p2rx7
OG6925_0	4851870	0.262791	11.3	43	TRUE	TRUE	TRUE	FALSE	TRUE	phrf1
OG14470_0	4852154	0.262791	11.3	43	FALSE	FALSE	TRUE	FALSE	TRUE	q4s4h2_tetng
OG6000_2	5105664	0.262791	11.3	43	TRUE	FALSE	TRUE	FALSE	FALSE	pc
OG16409_1	5253281	0.262791	11.3	43	FALSE	TRUE	TRUE	FALSE	FALSE	tmtopsb
OG6530_0	5253355	0.262791	11.3	43	FALSE	TRUE	TRUE	FALSE	FALSE	OG6530_0
OG3419_0	4546906	0.262766	24.7	94	TRUE	FALSE	FALSE	TRUE	TRUE	arhgap22
OG7573_0	4540607	0.262745	13.4	51	TRUE	TRUE	TRUE	TRUE	TRUE	wdr53
OG5495_0	4541893	0.262745	13.4	51	TRUE	FALSE	TRUE	TRUE	TRUE	cabz01057918.1
OG10567_0	4542825	0.262745	13.4	51	TRUE	TRUE	TRUE	TRUE	FALSE	emx2
OG6622_0	4850384	0.262745	13.4	51	TRUE	TRUE	TRUE	FALSE	TRUE	fkbp6
OG6703_0	4850497	0.262745	13.4	51	TRUE	TRUE	TRUE	FALSE	TRUE	coro7
OG4992_0	4548518	0.262712	15.5	59	FALSE	FALSE	TRUE	TRUE	TRUE	llgl1
OG461_1	4548554	0.262712	15.5	59	TRUE	FALSE	TRUE	TRUE	FALSE	cntnap2a
OG14659_0	4851716	0.262712	15.5	59	FALSE	TRUE	TRUE	FALSE	TRUE	fah
OG315_0	4852631	0.262687	17.6	67	TRUE	FALSE	FALSE	FALSE	TRUE	scn4ab
OG3364_0	5253474	0.262667	19.7	75	FALSE	TRUE	TRUE	FALSE	FALSE	ccny
OG10302_0	4547899	0.262651	21.8	83	FALSE	TRUE	FALSE	TRUE	TRUE	spsb1
OG4128_0	4548011	0.262651	21.8	83	FALSE	TRUE	FALSE	TRUE	TRUE	mecom
OG14845_0	4548925	0.262651	21.8	83	FALSE	FALSE	FALSE	TRUE	TRUE	ice1
OG13944_0	4852806	0.262651	21.8	83	TRUE	TRUE	FALSE	FALSE	TRUE	galm
OG6804_0	4852484	0.262637	23.9	91	TRUE	TRUE	TRUE	FALSE	TRUE	trim33
OG15458_0	4852742	0.262626	26	99	TRUE	TRUE	FALSE	FALSE	TRUE	popdc3
OG2941_0	4853154	0.262626	26	99	FALSE	TRUE	TRUE	FALSE	TRUE	grid1a
OG5460_0	4548479	0.262617	28.1	107	TRUE	TRUE	FALSE	TRUE	FALSE	htr4
OG16442_0	4852065	0.262617	28.1	107	TRUE	TRUE	TRUE	FALSE	TRUE	cbx8a
OG10962_0	4540027	0.2625	4.2	16	FALSE	FALSE	FALSE	TRUE	TRUE	OG10962_0
OG6337_0	4540682	0.2625	12.6	48	TRUE	FALSE	TRUE	TRUE	TRUE	c9orf3_(2_of_3)
OG6238_0	4541816	0.2625	14.7	56	TRUE	TRUE	FALSE	TRUE	TRUE	OG6238_0
OG3659_0	4542062	0.2625	12.6	48	FALSE	TRUE	FALSE	TRUE	TRUE	si:rp71-1g18.1
OG14124_0	4542519	0.2625	12.6	48	FALSE	TRUE	FALSE	TRUE	TRUE	ppp1r14c
OG10392_0	4543740	0.2625	6.3	24	TRUE	TRUE	TRUE	TRUE	FALSE	dph7
OG3072_0	4543840	0.2625	8.4	32	FALSE	FALSE	TRUE	TRUE	TRUE	pdha1a
OG198_0	4544088	0.2625	12.6	48	TRUE	TRUE	TRUE	TRUE	TRUE	cdh6
OG9110_0	4545374	0.2625	4.2	16	FALSE	TRUE	FALSE	TRUE	TRUE	tubgcp3
OG7207_0	4546349	0.2625	12.6	48	FALSE	FALSE	FALSE	TRUE	TRUE	msh5
OG384_0	4546844	0.2625	14.7	56	TRUE	TRUE	TRUE	TRUE	FALSE	si:ch211-160o17.4
OG13898_0	4850250	0.2625	2.1	8	TRUE	TRUE	TRUE	FALSE	TRUE	si:dkey-29b11.3
OG16428_0	4850328	0.2625	8.4	32	TRUE	TRUE	TRUE	FALSE	TRUE	rdh14a
OG9988_0	4850818	0.2625	12.6	48	TRUE	TRUE	FALSE	FALSE	TRUE	trappc6b
OG1690_0	4852041	0.2625	14.7	56	TRUE	TRUE	TRUE	FALSE	TRUE	OG1690_0
OG12698_0	4852204	0.2625	12.6	48	TRUE	TRUE	TRUE	FALSE	TRUE	irf9
OG122_0	4852394	0.2625	10.5	40	FALSE	TRUE	TRUE	FALSE	TRUE	gria3_(2_of_2)
OG14606_0	5105549	0.2625	10.5	40	TRUE	TRUE	TRUE	FALSE	FALSE	fxn
OG16755_0	5105567	0.2625	6.3	24	TRUE	TRUE	FALSE	FALSE	FALSE	OG16755_0
OG4680_0	5105595	0.2625	10.5	40	TRUE	TRUE	TRUE	FALSE	FALSE	si:dkey-166k12.1
OG268_0	5105692	0.2625	12.6	48	TRUE	FALSE	TRUE	FALSE	FALSE	fgd5a
OG9461_0	5106063	0.2625	8.4	32	TRUE	TRUE	TRUE	FALSE	FALSE	gpr143
OG3680_0	4543638	0.2625	21	80	TRUE	FALSE	TRUE	TRUE	TRUE	epc1a
OG1556_0	4544950	0.2625	14.7	56	TRUE	TRUE	FALSE	TRUE	TRUE	myo9b
OG14197_0	4545043	0.2625	14.7	56	TRUE	FALSE	FALSE	TRUE	TRUE	sntg2
OG9092_0	4545967	0.2625	23.1	88	FALSE	TRUE	FALSE	TRUE	TRUE	rnf24
OG12804_0	4851400	0.2625	21	80	TRUE	TRUE	TRUE	FALSE	TRUE	exoc3l4
OG12747_0	4852880	0.2625	21	80	TRUE	TRUE	TRUE	FALSE	TRUE	ica1
OG8351_0	4853020	0.2625	18.9	72	TRUE	FALSE	TRUE	FALSE	TRUE	spdef
OG2420_0	5106123	0.2625	18.9	72	TRUE	FALSE	TRUE	FALSE	FALSE	arhgef17
OG1237_1	5253295	0.2625	21	80	FALSE	TRUE	TRUE	FALSE	FALSE	mtcl1
OG2495_0	4853169	0.262353	22.3	85	FALSE	TRUE	FALSE	FALSE	TRUE	zgc:110158
OG3968_0	4852364	0.262338	20.2	77	TRUE	FALSE	TRUE	FALSE	TRUE	adamtsl2
OG9475_0	5106194	0.262338	60.6	231	TRUE	FALSE	TRUE	FALSE	FALSE	evx2
OG14339_0	4543869	0.262319	18.1	69	FALSE	TRUE	TRUE	TRUE	FALSE	gstk1
OG5131_0	4546611	0.262319	18.1	69	TRUE	TRUE	TRUE	TRUE	FALSE	stim1a
OG14641_0	4852784	0.262319	18.1	69	TRUE	TRUE	FALSE	FALSE	TRUE	pitpnab
OG6299_0	4540196	0.262295	16	61	TRUE	TRUE	FALSE	TRUE	TRUE	scap
OG798_0	4852444	0.262295	16	61	TRUE	FALSE	TRUE	FALSE	TRUE	loxl3b
OG6236_0	5105586	0.262295	16	61	TRUE	TRUE	TRUE	FALSE	FALSE	sumo3a
OG4178_0	4546782	0.262281	29.9	114	TRUE	FALSE	TRUE	TRUE	FALSE	cicb
OG8426_0	4540552	0.262264	13.9	53	TRUE	TRUE	TRUE	TRUE	FALSE	pcgf5a
OG5983_0	4851155	0.262264	13.9	53	TRUE	TRUE	FALSE	FALSE	TRUE	slc2a15b
OG4608_0	4851516	0.262264	13.9	53	FALSE	TRUE	TRUE	FALSE	TRUE	arhgef25
OG7336_0	4852455	0.262264	13.9	53	TRUE	TRUE	FALSE	FALSE	TRUE	cpb1
OG17848_0	5105964	0.262264	13.9	53	TRUE	TRUE	FALSE	FALSE	FALSE	srek1ip1
OG13647_0	4539723	0.262222	11.8	45	TRUE	TRUE	TRUE	TRUE	TRUE	gltpb
OG376_0	4542054	0.262222	11.8	45	FALSE	TRUE	TRUE	TRUE	TRUE	myom1b
OG294_0	4543465	0.262222	11.8	45	FALSE	TRUE	FALSE	TRUE	TRUE	cpne9
OG4509_0	4850500	0.262222	11.8	45	TRUE	TRUE	TRUE	FALSE	TRUE	glg1_(1_of_2)
OG4966_0	4852374	0.262222	11.8	45	FALSE	TRUE	FALSE	FALSE	TRUE	slc18a3
OG1384_0	4853248	0.262222	23.6	90	TRUE	FALSE	TRUE	FALSE	TRUE	itga11a
OG6919_0	5105658	0.262222	11.8	45	TRUE	TRUE	FALSE	FALSE	FALSE	OG6919_0
OG14404_0	5253391	0.262222	11.8	45	FALSE	TRUE	TRUE	FALSE	FALSE	si:dkey-40c23.2
OG2816_0	4543844	0.262195	21.5	82	TRUE	FALSE	FALSE	TRUE	TRUE	clasp1
OG16593_0	4541016	0.262162	9.7	37	FALSE	TRUE	TRUE	TRUE	FALSE	OG16593_0
OG5714_0	4541868	0.262162	9.7	37	FALSE	FALSE	TRUE	TRUE	TRUE	vat1
OG13022_0	4544161	0.262162	9.7	37	FALSE	TRUE	TRUE	TRUE	TRUE	si:ch211-63p21.1
OG10141_1	5105784	0.262162	19.4	74	TRUE	FALSE	TRUE	FALSE	FALSE	nrbf2b
OG7661_0	5106196	0.262162	19.4	74	TRUE	FALSE	TRUE	FALSE	FALSE	ccdc50
OG6154_0	4540698	0.262121	17.3	66	FALSE	FALSE	TRUE	TRUE	TRUE	nfatc2ip
OG15592_0	4542382	0.262121	17.3	66	TRUE	FALSE	FALSE	TRUE	TRUE	krt23
OG16513_0	4545720	0.262121	17.3	66	TRUE	FALSE	TRUE	TRUE	FALSE	OG16513_0
OG11061_0	4540021	0.262069	7.6	29	TRUE	TRUE	TRUE	TRUE	TRUE	wee2
OG10842_0	4543541	0.262069	15.2	58	TRUE	TRUE	FALSE	TRUE	TRUE	ggh
OG6895_0	4543802	0.262069	22.8	87	FALSE	TRUE	TRUE	TRUE	TRUE	reck
OG10650_0	4547826	0.262025	20.7	79	FALSE	TRUE	FALSE	TRUE	TRUE	twf1
OG9514_0	4548121	0.262025	20.7	79	FALSE	TRUE	FALSE	TRUE	TRUE	larp4b
OG3405_0	4540858	0.262	13.1	50	TRUE	FALSE	TRUE	TRUE	FALSE	ppp2ca
OG1098_0	4542783	0.262	13.1	50	FALSE	TRUE	TRUE	TRUE	FALSE	atp4a
OG562_0	4544563	0.262	13.1	50	TRUE	FALSE	TRUE	TRUE	FALSE	acta2
OG1269_0	4545151	0.262	13.1	50	FALSE	FALSE	TRUE	TRUE	TRUE	robo2_(2_of_2)
OG16130_0	4850991	0.262	13.1	50	TRUE	TRUE	TRUE	FALSE	TRUE	OG16130_0
OG17168_0	4851603	0.262	13.1	50	TRUE	TRUE	FALSE	FALSE	TRUE	OG17168_0
OG16892_0	4851615	0.262	13.1	50	FALSE	FALSE	TRUE	FALSE	TRUE	q4tbd2_tetng
OG9033_0	5105920	0.262	13.1	50	TRUE	TRUE	TRUE	FALSE	FALSE	dlat
OG14781_0	4547302	0.261972	18.6	71	FALSE	FALSE	TRUE	TRUE	TRUE	tmem196
OG6970_0	4853038	0.261972	18.6	71	TRUE	FALSE	TRUE	FALSE	TRUE	fbxo38
OG16317_0	4852713	0.261957	24.1	92	TRUE	TRUE	TRUE	FALSE	TRUE	kiaa1191
OG2763_0	5105953	0.261957	24.1	92	TRUE	FALSE	TRUE	FALSE	FALSE	foxp4
OG13148_0	4547476	0.261905	5.5	21	TRUE	FALSE	TRUE	TRUE	FALSE	lipt2
OG17743_0	4548850	0.261905	5.5	21	FALSE	TRUE	FALSE	TRUE	FALSE	plbd1
OG6004_0	4850868	0.261905	11	42	FALSE	TRUE	TRUE	FALSE	TRUE	fam83hb
OG9604_1	5253336	0.261905	5.5	21	FALSE	TRUE	TRUE	FALSE	FALSE	nle1
OG5850_0	4544548	0.261905	16.5	63	TRUE	TRUE	TRUE	TRUE	FALSE	cyb561d1
OG3008_0	4544745	0.261905	22	84	TRUE	FALSE	TRUE	TRUE	FALSE	zswim5
OG12780_0	4547503	0.261905	16.5	63	FALSE	FALSE	TRUE	TRUE	TRUE	apoa1bp
OG10057_0	4547957	0.261905	16.5	63	TRUE	TRUE	FALSE	TRUE	FALSE	ttll9
OG16740_0	4850715	0.261905	11	42	FALSE	FALSE	TRUE	FALSE	TRUE	bx649554.4
OG168_0	4851217	0.261905	27.5	105	TRUE	TRUE	TRUE	FALSE	TRUE	lrp1ab
OG10400_0	4851418	0.261905	16.5	63	TRUE	TRUE	TRUE	FALSE	TRUE	acmsd
OG6349_0	5105584	0.261905	11	42	TRUE	TRUE	TRUE	FALSE	FALSE	rnf123
OG10621_1	5106274	0.261905	16.5	63	TRUE	FALSE	TRUE	FALSE	FALSE	tbc1d13
OG7073_1	5253220	0.261905	11	42	FALSE	TRUE	TRUE	FALSE	FALSE	neurod6a
OG17760_0	4853196	0.261856	25.4	97	FALSE	TRUE	FALSE	FALSE	TRUE	bcl11ba
OG7111_0	4543799	0.261842	19.9	76	TRUE	TRUE	TRUE	TRUE	FALSE	adgrf3b
OG11439_0	4852235	0.261842	19.9	76	FALSE	FALSE	TRUE	FALSE	TRUE	prokr1a
OG7075_0	4853035	0.261842	19.9	76	TRUE	TRUE	FALSE	FALSE	TRUE	trim55a
OG6666_0	5105861	0.261842	19.9	76	TRUE	FALSE	TRUE	FALSE	FALSE	onecut3a
OG2647_0	5106121	0.261842	19.9	76	TRUE	FALSE	TRUE	FALSE	FALSE	htra3a
OG13779_0	4542559	0.261818	14.4	55	FALSE	TRUE	TRUE	TRUE	TRUE	OG13779_0
OG1367_0	4544150	0.261818	14.4	55	TRUE	FALSE	FALSE	TRUE	TRUE	OG1367_0
OG5437_0	4851491	0.261818	14.4	55	TRUE	TRUE	TRUE	FALSE	TRUE	mprip
OG3463_0	4851537	0.261818	14.4	55	FALSE	FALSE	TRUE	FALSE	TRUE	mep1b
OG554_0	4851916	0.261818	14.4	55	TRUE	TRUE	TRUE	FALSE	TRUE	klc3
OG10572_0	4542824	0.261765	8.9	34	TRUE	TRUE	TRUE	TRUE	FALSE	pcbd1
OG2058_0	4542198	0.261765	17.8	68	FALSE	TRUE	FALSE	TRUE	TRUE	sh3gl2
OG462_0	4548009	0.261765	26.7	102	TRUE	TRUE	FALSE	TRUE	TRUE	smarcd3b
OG13661_0	4852170	0.261765	17.8	68	FALSE	FALSE	TRUE	FALSE	TRUE	tmem244
OG14546_0	4852789	0.261765	17.8	68	FALSE	FALSE	TRUE	FALSE	TRUE	ube2j2
OG12953_0	4852860	0.261765	17.8	68	TRUE	TRUE	TRUE	FALSE	TRUE	chst14
OG2244_0	5106127	0.261765	17.8	68	TRUE	TRUE	FALSE	FALSE	FALSE	ncoa6
OG2440_0	4542160	0.261702	12.3	47	TRUE	FALSE	FALSE	TRUE	TRUE	filip1l
OG2939_0	4850695	0.261702	12.3	47	FALSE	TRUE	TRUE	FALSE	TRUE	lgr5
OG14428_0	4850749	0.261702	12.3	47	FALSE	TRUE	TRUE	FALSE	TRUE	nfxl1
OG389_0	4850899	0.261702	12.3	47	TRUE	TRUE	TRUE	FALSE	TRUE	zgc:162872
OG3692_0	4851952	0.261702	24.6	94	TRUE	FALSE	FALSE	FALSE	TRUE	pou3f3b
OG1081_0	4852244	0.261702	12.3	47	TRUE	TRUE	TRUE	FALSE	TRUE	galnt8b.1
OG3478_0	5106110	0.261702	12.3	47	TRUE	TRUE	TRUE	FALSE	FALSE	frmd3
OG15133_0	4540104	0.261667	15.7	60	TRUE	TRUE	TRUE	TRUE	FALSE	drd4a
OG14876_0	4544132	0.261667	15.7	60	FALSE	FALSE	TRUE	TRUE	TRUE	nrg3b
OG63_0	4852504	0.261667	15.7	60	FALSE	FALSE	TRUE	FALSE	TRUE	atp8b2
OG10526_0	4544239	0.261644	19.1	73	FALSE	TRUE	FALSE	TRUE	TRUE	tfam
OG5844_0	4851480	0.261644	19.1	73	TRUE	TRUE	TRUE	FALSE	TRUE	actr6
OG8477_0	4851321	0.261616	25.9	99	TRUE	TRUE	TRUE	FALSE	TRUE	tbc1d7
OG6805_0	4853040	0.2616	32.7	125	FALSE	TRUE	FALSE	FALSE	TRUE	trappc9
OG3333_0	4540862	0.261538	13.6	52	TRUE	FALSE	TRUE	TRUE	FALSE	slc22a7a
OG6990_0	4541749	0.261538	13.6	52	TRUE	FALSE	TRUE	TRUE	TRUE	trim37
OG5456_0	4541899	0.261538	13.6	52	FALSE	FALSE	TRUE	TRUE	TRUE	c1s
OG3902_0	4542043	0.261538	13.6	52	TRUE	TRUE	FALSE	TRUE	TRUE	cr559945.1
OG17077_0	4542263	0.261538	13.6	52	TRUE	FALSE	FALSE	TRUE	TRUE	OG17077_0
OG14530_0	4545026	0.261538	10.2	39	FALSE	TRUE	TRUE	TRUE	FALSE	pabpn1l
OG11798_0	4545209	0.261538	13.6	52	FALSE	TRUE	TRUE	TRUE	TRUE	btr01
OG6505_0	4546450	0.261538	23.8	91	TRUE	FALSE	TRUE	TRUE	TRUE	c17h14orf159
OG6390_0	4548420	0.261538	23.8	91	FALSE	FALSE	TRUE	TRUE	TRUE	naca
OG4723_0	4548544	0.261538	17	65	TRUE	FALSE	TRUE	TRUE	FALSE	haus6
OG10289_0	4549258	0.261538	20.4	78	FALSE	FALSE	TRUE	TRUE	TRUE	bsx
OG14576_0	4851265	0.261538	10.2	39	FALSE	TRUE	TRUE	FALSE	TRUE	etfdh
OG8156_0	4851848	0.261538	17	65	TRUE	TRUE	TRUE	FALSE	TRUE	klhdc4
OG5975_0	4851898	0.261538	10.2	39	FALSE	TRUE	TRUE	FALSE	TRUE	neurl_(1_of_2)
OG16603_0	4852058	0.261538	17	65	TRUE	TRUE	TRUE	FALSE	TRUE	si:ch211-264f5.6
OG3757_0	4852330	0.261538	17	65	TRUE	FALSE	TRUE	FALSE	TRUE	agpat3
OG979_0	5105916	0.261538	17	65	TRUE	FALSE	TRUE	FALSE	FALSE	magi2b
OG17818_0	5105968	0.261538	13.6	52	TRUE	TRUE	FALSE	FALSE	FALSE	OG17818_0
OG16842_1	5253276	0.261538	10.2	39	FALSE	TRUE	TRUE	FALSE	FALSE	OG16842_1
OG329_1	5253476	0.261538	27.2	104	FALSE	TRUE	TRUE	FALSE	FALSE	slc1a7a
OG5314_0	4853074	0.261458	25.1	96	TRUE	FALSE	FALSE	FALSE	TRUE	reln
OG13659_0	4852819	0.261429	18.3	70	TRUE	TRUE	TRUE	FALSE	TRUE	alx1
OG1339_0	4541241	0.261404	14.9	57	FALSE	TRUE	FALSE	TRUE	TRUE	fgfr2
OG5854_0	4542953	0.261404	14.9	57	FALSE	FALSE	FALSE	TRUE	TRUE	stx3a
OG6757_0	4539826	0.261364	11.5	44	FALSE	TRUE	TRUE	TRUE	FALSE	paqr7a
OG3309_0	4540170	0.261364	11.5	44	FALSE	TRUE	TRUE	TRUE	TRUE	snx1a
OG6552_0	4540670	0.261364	11.5	44	TRUE	TRUE	FALSE	TRUE	TRUE	chordc1a
OG4831_0	4540768	0.261364	11.5	44	FALSE	TRUE	TRUE	TRUE	FALSE	cabz01086806.1
OG12396_0	4549069	0.261364	23	88	FALSE	FALSE	TRUE	TRUE	TRUE	slain1a
OG3450_0	4850448	0.261364	23	88	TRUE	TRUE	TRUE	FALSE	TRUE	arnt2
OG16431_0	4852067	0.261364	11.5	44	FALSE	TRUE	TRUE	FALSE	TRUE	pfdn2
OG7104_0	5105656	0.261364	11.5	44	TRUE	TRUE	FALSE	FALSE	FALSE	wasla
OG2028_0	4543478	0.261333	19.6	75	TRUE	TRUE	TRUE	TRUE	TRUE	flt4
OG3086_0	4851352	0.261333	19.6	75	TRUE	TRUE	TRUE	FALSE	TRUE	p3h2
OG11728_0	4852925	0.261333	19.6	75	TRUE	FALSE	TRUE	FALSE	TRUE	disc1
OG411_0	5253469	0.261333	19.6	75	FALSE	TRUE	TRUE	FALSE	FALSE	srpk1a
OG1354_0	4543879	0.26129	16.2	62	TRUE	TRUE	FALSE	TRUE	FALSE	unc13a
OG15748_0	4850734	0.26129	8.1	31	TRUE	FALSE	TRUE	FALSE	TRUE	im:7147241
OG9617_1	5105855	0.26129	16.2	62	TRUE	FALSE	TRUE	FALSE	FALSE	klhl15
OG9413_0	4541563	0.261224	12.8	49	FALSE	TRUE	TRUE	TRUE	FALSE	cbx1b
OG16371_0	4542306	0.261224	12.8	49	FALSE	TRUE	TRUE	TRUE	TRUE	znf804a
OG9446_0	4545882	0.261224	12.8	49	TRUE	TRUE	TRUE	TRUE	FALSE	setd4
OG5146_0	4850882	0.261224	12.8	49	TRUE	FALSE	TRUE	FALSE	TRUE	si:dkey-192p21.6
OG425_0	4851170	0.261224	12.8	49	TRUE	TRUE	FALSE	FALSE	TRUE	OG425_0
OG17574_0	5105833	0.261224	12.8	49	TRUE	FALSE	TRUE	FALSE	FALSE	OG17574_0
OG4596_0	4546704	0.261194	17.5	67	FALSE	TRUE	FALSE	TRUE	TRUE	pard3bb
OG906_0	4852413	0.261194	17.5	67	TRUE	FALSE	FALSE	FALSE	TRUE	ckbb
OG13710_1	5253504	0.261194	17.5	67	FALSE	TRUE	TRUE	FALSE	FALSE	sult6b1
OG263_0	4852648	0.261165	26.9	103	TRUE	TRUE	TRUE	FALSE	TRUE	prkcha
OG15890_0	4541073	0.261111	14.1	54	TRUE	FALSE	TRUE	TRUE	TRUE	OG15890_0
OG14970_0	4542460	0.261111	14.1	54	TRUE	TRUE	FALSE	TRUE	FALSE	zgc:174945
OG13196_0	4542609	0.261111	18.8	72	FALSE	TRUE	TRUE	TRUE	FALSE	dbn1
OG14437_0	4543682	0.261111	14.1	54	TRUE	FALSE	FALSE	TRUE	TRUE	unc119b
OG4420_0	4548577	0.261111	14.1	54	FALSE	TRUE	TRUE	TRUE	TRUE	impg2b
OG12836_0	4850770	0.261111	14.1	54	TRUE	TRUE	TRUE	FALSE	TRUE	strada
OG15689_0	4851678	0.261111	14.1	54	TRUE	TRUE	TRUE	FALSE	TRUE	arhgef40
OG14644_0	4852141	0.261111	14.1	54	TRUE	FALSE	TRUE	FALSE	TRUE	zgc:171775
OG3049_0	4852633	0.261111	14.1	54	TRUE	TRUE	TRUE	FALSE	TRUE	fam160a2
OG12517_0	4852900	0.261111	14.1	54	TRUE	FALSE	TRUE	FALSE	TRUE	stx18
OG262_0	5105954	0.261111	14.1	54	TRUE	FALSE	TRUE	FALSE	FALSE	prkce_(2_of_2)
OG15568_1	5106007	0.261111	14.1	54	TRUE	FALSE	TRUE	FALSE	FALSE	pqlc2l
OG995_0	5106059	0.261111	23.5	90	TRUE	TRUE	FALSE	FALSE	FALSE	syngap1b
OG6819_0	4546404	0.261111	18.8	72	FALSE	FALSE	FALSE	TRUE	TRUE	creg1
OG9894_0	4545795	0.261089	2794.7	10704	TRUE	TRUE	TRUE	TRUE	TRUE	irf1b
OG12727_0	4549048	0.261053	24.8	95	TRUE	FALSE	FALSE	TRUE	TRUE	atp6v1g1
OG7044_0	4852470	0.261039	20.1	77	TRUE	TRUE	TRUE	FALSE	TRUE	urb1
OG14693_0	4545621	0.261017	15.4	59	FALSE	TRUE	TRUE	TRUE	TRUE	ccdc11
OG6834_0	4851460	0.261017	15.4	59	TRUE	TRUE	TRUE	FALSE	TRUE	ncapd3
OG7131_0	4548365	0.261	26.1	100	TRUE	FALSE	FALSE	TRUE	TRUE	lpcat4
OG5373_0	4850675	0.260976	10.7	41	FALSE	TRUE	TRUE	FALSE	TRUE	rpl5a
OG16844_0	4850713	0.260976	10.7	41	FALSE	TRUE	TRUE	FALSE	TRUE	bri3
OG14784_0	4850742	0.260976	10.7	41	FALSE	TRUE	TRUE	FALSE	TRUE	spcs3
OG9456_0	4851132	0.260976	10.7	41	TRUE	FALSE	TRUE	FALSE	TRUE	sp7
OG3635_0	4852382	0.260976	21.4	82	TRUE	TRUE	FALSE	FALSE	TRUE	maneal
OG1643_0	4852709	0.260976	21.4	82	TRUE	FALSE	FALSE	FALSE	TRUE	dnmt3aa
OG5124_0	5253229	0.260976	10.7	41	FALSE	TRUE	TRUE	FALSE	FALSE	gdpd5b
OG16962_0	5253425	0.260976	10.7	41	FALSE	TRUE	TRUE	FALSE	FALSE	OG16962_0
OG6550_0	4546447	0.260937	16.7	64	FALSE	TRUE	FALSE	TRUE	FALSE	ptafr
OG3090_0	5105602	0.260927	298.5	1144	TRUE	TRUE	FALSE	FALSE	FALSE	hnf4a
OG2125_0	4548805	0.26092	22.7	87	TRUE	TRUE	TRUE	TRUE	FALSE	pde1a
OG659_0	4540669	0.26087	12	46	TRUE	FALSE	FALSE	TRUE	TRUE	slc8a4b
OG1189_0	4542711	0.26087	12	46	TRUE	FALSE	TRUE	TRUE	FALSE	stag2a
OG4841_0	4542964	0.26087	6	23	FALSE	TRUE	TRUE	TRUE	FALSE	wdr12
OG2715_0	4544761	0.26087	12	46	TRUE	TRUE	TRUE	TRUE	TRUE	scarb2
OG7619_0	4546288	0.26087	12	46	TRUE	FALSE	TRUE	TRUE	FALSE	ywhae1
OG9411_0	4850243	0.26087	12	46	TRUE	TRUE	TRUE	FALSE	TRUE	cdk5rap3
OG3218_0	5106034	0.26087	18	69	TRUE	TRUE	TRUE	FALSE	FALSE	b3gnt3
OG4013_0	5253233	0.26087	12	46	FALSE	TRUE	TRUE	FALSE	FALSE	OG4013_0
OG17279_0	5253266	0.26087	12	46	FALSE	TRUE	TRUE	FALSE	FALSE	OG17279_0
OG13708_0	4548051	0.260825	25.3	97	FALSE	FALSE	TRUE	TRUE	TRUE	sdr39u1
OG3800_0	4544695	0.260811	19.3	74	FALSE	TRUE	FALSE	TRUE	TRUE	spns3
OG412_0	4546794	0.260811	19.3	74	FALSE	FALSE	FALSE	TRUE	TRUE	srpk1b
OG9997_1	5253436	0.2608	32.6	125	FALSE	TRUE	TRUE	FALSE	FALSE	wbp2
OG5080_0	4540749	0.260784	13.3	51	TRUE	TRUE	TRUE	TRUE	TRUE	OG5080_0
OG9521_0	4541555	0.260784	13.3	51	TRUE	TRUE	TRUE	TRUE	TRUE	lrch4
OG8833_0	4544326	0.260784	13.3	51	FALSE	FALSE	FALSE	TRUE	TRUE	lef1
OG8961_0	4548180	0.260784	13.3	51	FALSE	TRUE	TRUE	TRUE	TRUE	lhpp
OG3388_0	4850913	0.260784	13.3	51	TRUE	TRUE	TRUE	FALSE	TRUE	trim36
OG8618_0	4851430	0.260784	13.3	51	TRUE	TRUE	FALSE	FALSE	TRUE	tmem132a
OG4219_0	4851521	0.260784	13.3	51	TRUE	TRUE	FALSE	FALSE	TRUE	si:ch211-51a6.2
OG16629_0	5105995	0.260784	13.3	51	TRUE	TRUE	TRUE	FALSE	FALSE	OG16629_0
OG15792_0	4850573	0.260759	20.6	79	TRUE	FALSE	TRUE	FALSE	TRUE	tmem55bb
OG125_0	4543049	0.260714	14.6	56	FALSE	TRUE	TRUE	TRUE	FALSE	gria4a
OG1606_0	4547217	0.260714	21.9	84	FALSE	FALSE	TRUE	TRUE	TRUE	osbp2
OG2730_0	4548742	0.260714	29.2	112	FALSE	FALSE	FALSE	TRUE	TRUE	srebf2
OG5610_0	4850471	0.260714	7.3	28	FALSE	TRUE	TRUE	FALSE	TRUE	a5jl98_oryla
OG11458_0	4850485	0.260714	7.3	28	TRUE	TRUE	FALSE	FALSE	TRUE	nkap
OG14509_0	4850640	0.260714	7.3	28	FALSE	TRUE	TRUE	FALSE	TRUE	asmt
OG11314_0	4852934	0.260714	21.9	84	FALSE	TRUE	FALSE	FALSE	TRUE	ubl7b
OG15888_0	5106004	0.260714	14.6	56	TRUE	FALSE	TRUE	FALSE	FALSE	creld2
OG9300_1	5253441	0.260714	21.9	84	FALSE	TRUE	TRUE	FALSE	FALSE	nmi
OG14565_0	4545024	0.260674	23.2	89	FALSE	FALSE	TRUE	TRUE	TRUE	gtf2b
OG11195_0	4543537	0.260656	15.9	61	TRUE	FALSE	FALSE	TRUE	TRUE	fam107b
OG12200_0	4549077	0.260656	15.9	61	TRUE	FALSE	FALSE	TRUE	TRUE	mns1
OG4164_0	4853114	0.260656	15.9	61	FALSE	TRUE	FALSE	FALSE	TRUE	furina
OG10257_0	4852968	0.260641	268.2	1029	TRUE	FALSE	FALSE	FALSE	TRUE	pou2f2a
OG4510_0	4548571	0.260638	24.5	94	TRUE	FALSE	TRUE	TRUE	TRUE	sacm1lb
OG3840_0	4852597	0.260638	24.5	94	TRUE	TRUE	TRUE	FALSE	TRUE	pik3cg
OG14910_0	4541146	0.260606	8.6	33	TRUE	FALSE	TRUE	TRUE	FALSE	rilpl1
OG1276_0	4545146	0.260606	17.2	66	TRUE	TRUE	TRUE	TRUE	FALSE	camsap3
OG5532_0	4546565	0.260606	17.2	66	TRUE	TRUE	FALSE	TRUE	FALSE	dnaja2
OG433_0	4851518	0.260606	8.6	33	TRUE	TRUE	TRUE	FALSE	TRUE	dst
OG1654_0	5105619	0.260606	8.6	33	TRUE	TRUE	FALSE	FALSE	FALSE	OG1654_0
OG10615_1	5106174	0.260606	17.2	66	TRUE	FALSE	TRUE	FALSE	FALSE	edem1
OG4346_0	4851517	0.260563	18.5	71	TRUE	FALSE	TRUE	FALSE	TRUE	adcyap1r1b
OG12227_0	4853288	0.260563	18.5	71	TRUE	TRUE	TRUE	FALSE	TRUE	emsy
OG8033_0	4541670	0.260526	9.9	38	TRUE	FALSE	TRUE	TRUE	TRUE	pppde1
OG1653_0	4542297	0.260526	9.9	38	FALSE	FALSE	TRUE	TRUE	TRUE	rho_(1_of_2)
OG7357_0	4543794	0.260526	9.9	38	TRUE	TRUE	TRUE	TRUE	FALSE	pola1
OG15256_0	4547261	0.260526	19.8	76	FALSE	FALSE	TRUE	TRUE	TRUE	snrnp35
OG14726_0	4547309	0.260526	19.8	76	FALSE	FALSE	TRUE	TRUE	TRUE	vapal
OG12159_0	4547561	0.260526	9.9	38	FALSE	TRUE	FALSE	TRUE	TRUE	atp6v1h
OG15933_0	4850614	0.260526	9.9	38	TRUE	TRUE	TRUE	FALSE	TRUE	sgol1_(1_of_2)
OG2440_1	5253370	0.260526	9.9	38	FALSE	TRUE	TRUE	FALSE	FALSE	filip1l
OG1820_1	5253482	0.260526	19.8	76	FALSE	TRUE	TRUE	FALSE	FALSE	ccdc88c
OG197_0	4852007	0.260494	21.1	81	TRUE	TRUE	TRUE	FALSE	TRUE	cdh18
OG1066_1	4549213	0.260484	32.3	124	TRUE	FALSE	TRUE	TRUE	FALSE	tle2
OG5100_0	4541932	0.260465	11.2	43	FALSE	TRUE	FALSE	TRUE	TRUE	samhd1
OG8647_0	4545384	0.260465	11.2	43	TRUE	FALSE	TRUE	TRUE	FALSE	nemp1
OG3385_0	4850914	0.260465	11.2	43	TRUE	TRUE	TRUE	FALSE	TRUE	ccr3
OG17470_0	4850946	0.260465	11.2	43	FALSE	FALSE	TRUE	FALSE	TRUE	OG17470_0
OG17101_0	4852036	0.260465	11.2	43	FALSE	TRUE	TRUE	FALSE	TRUE	OG17101_0
OG4939_0	5105593	0.260465	11.2	43	TRUE	TRUE	TRUE	FALSE	FALSE	fam120a
OG5085_1	5105671	0.260465	11.2	43	TRUE	FALSE	TRUE	FALSE	FALSE	ankfn1
OG13144_0	5105852	0.260465	11.2	43	TRUE	FALSE	TRUE	FALSE	FALSE	spsb4_(2_of_2)
OG15152_1	5253331	0.260465	11.2	43	FALSE	TRUE	TRUE	FALSE	FALSE	q4sp57_tetng
OG4609_0	4539864	0.260417	12.5	48	TRUE	TRUE	TRUE	TRUE	FALSE	arhgef25
OG14808_0	4541152	0.260417	12.5	48	TRUE	FALSE	TRUE	TRUE	TRUE	rad21l1
OG15017_0	4542450	0.260417	12.5	48	FALSE	FALSE	TRUE	TRUE	TRUE	apool
OG16607_0	4850978	0.260417	12.5	48	FALSE	TRUE	TRUE	FALSE	TRUE	bx324198.2
OG2266_0	4851193	0.260417	12.5	48	TRUE	TRUE	TRUE	FALSE	TRUE	si:dkeyp-94b4.1
OG6342_0	4851332	0.260417	25	96	TRUE	TRUE	TRUE	FALSE	TRUE	scrn2
OG12162_0	4852222	0.260417	12.5	48	TRUE	TRUE	TRUE	FALSE	TRUE	tmie
OG16131_0	5105728	0.260417	12.5	48	TRUE	TRUE	TRUE	FALSE	FALSE	cd2
OG3748_0	5253236	0.260417	12.5	48	FALSE	TRUE	TRUE	FALSE	FALSE	cnot6l
OG12774_0	5253292	0.260417	12.5	48	FALSE	TRUE	TRUE	FALSE	FALSE	ace2
OG8463_1	5253343	0.260417	12.5	48	FALSE	TRUE	TRUE	FALSE	FALSE	cobll1
OG14447_0	4852793	0.260396	26.3	101	FALSE	FALSE	TRUE	FALSE	TRUE	orai2
OG7599_0	4541711	0.260377	13.8	53	TRUE	FALSE	TRUE	TRUE	TRUE	zgc:171566
OG2703_0	4542142	0.260377	13.8	53	TRUE	FALSE	FALSE	TRUE	TRUE	OG2703_0
OG7312_0	4544442	0.260377	13.8	53	FALSE	TRUE	TRUE	TRUE	TRUE	nmur3
OG2688_0	4850698	0.260377	13.8	53	TRUE	FALSE	TRUE	FALSE	TRUE	atp10d
OG1160_0	4850780	0.260377	13.8	53	TRUE	TRUE	FALSE	FALSE	TRUE	OG1160_0
OG16932_0	5105993	0.260377	13.8	53	TRUE	FALSE	TRUE	FALSE	FALSE	OG16932_0
OG17018_0	5253381	0.260377	13.8	53	FALSE	TRUE	TRUE	FALSE	FALSE	slc30a6
OG10527_0	4852960	0.260377	27.6	106	TRUE	TRUE	TRUE	FALSE	TRUE	ipmkb
OG6136_0	4541828	0.260345	15.1	58	FALSE	FALSE	TRUE	TRUE	TRUE	tdrd6
OG16669_0	4852055	0.260345	15.1	58	TRUE	TRUE	FALSE	FALSE	TRUE	col4a5
OG15573_0	4547244	0.260317	16.4	63	FALSE	FALSE	TRUE	TRUE	TRUE	nrg1
OG10698_0	4851417	0.260317	16.4	63	TRUE	TRUE	TRUE	FALSE	TRUE	rfc3
OG15672_0	4851680	0.260317	16.4	63	TRUE	TRUE	TRUE	FALSE	TRUE	tigara
OG15793_0	4852096	0.260317	16.4	63	FALSE	FALSE	TRUE	FALSE	TRUE	cdk6
OG15245_0	4852751	0.260317	16.4	63	FALSE	TRUE	TRUE	FALSE	TRUE	cxorf40a
OG4832_0	4542965	0.260294	17.7	68	FALSE	TRUE	TRUE	TRUE	TRUE	lonp1
OG3805_0	4544062	0.260294	17.7	68	TRUE	TRUE	TRUE	TRUE	FALSE	gpt
OG11737_0	4547633	0.260227	22.9	88	FALSE	TRUE	TRUE	TRUE	TRUE	preb
OG12844_0	4853273	0.260215	24.2	93	TRUE	TRUE	TRUE	FALSE	TRUE	cdcp1
OG7189_0	4545413	0.260202	103.3	397	FALSE	FALSE	TRUE	TRUE	TRUE	srf
OG386_0	4548648	0.260185	28.1	108	FALSE	TRUE	TRUE	TRUE	FALSE	acap2
OG14831_0	4539717	0.26	1.3	5	FALSE	FALSE	TRUE	TRUE	FALSE	hsbp1l1
OG15264_0	4539936	0.26	6.5	25	TRUE	TRUE	TRUE	TRUE	TRUE	OG15264_0
OG12682_0	4539981	0.26	1.3	5	TRUE	TRUE	FALSE	TRUE	TRUE	uck2b
OG6623_0	4540667	0.26	13	50	FALSE	TRUE	TRUE	TRUE	TRUE	dennd2da
OG5741_0	4540721	0.26	10.4	40	TRUE	FALSE	TRUE	TRUE	TRUE	rnf121
OG1905_0	4540948	0.26	11.7	45	FALSE	TRUE	FALSE	TRUE	TRUE	OG1905_0
OG16189_0	4541041	0.26	13	50	TRUE	FALSE	TRUE	TRUE	TRUE	OG16189_0
OG16060_0	4541052	0.26	10.4	40	FALSE	FALSE	TRUE	TRUE	TRUE	OG16060_0
OG13132_0	4541263	0.26	2.6	10	TRUE	FALSE	TRUE	TRUE	TRUE	arl8
OG1178_0	4541342	0.26	13	50	TRUE	FALSE	TRUE	TRUE	TRUE	slc26a6_(1_of_3)
OG6654_0	4541779	0.26	13	50	TRUE	FALSE	FALSE	TRUE	TRUE	OG6654_0
OG16687_0	4542288	0.26	13	50	TRUE	TRUE	FALSE	TRUE	FALSE	OG16687_0
OG6687_0	4544485	0.26	9.1	35	TRUE	FALSE	FALSE	TRUE	TRUE	si:ch211-202h22.9
OG3657_0	4544701	0.26	13	50	TRUE	TRUE	FALSE	TRUE	FALSE	casq1b
OG14750_0	4548931	0.26	11.7	45	FALSE	FALSE	FALSE	TRUE	TRUE	suclg1
OG15212_0	4850271	0.26	2.6	10	TRUE	TRUE	TRUE	FALSE	TRUE	chchd5
OG10026_0	4850478	0.26	6.5	25	TRUE	TRUE	TRUE	FALSE	TRUE	tmem135
OG15113_0	4850581	0.26	6.5	25	TRUE	TRUE	TRUE	FALSE	TRUE	si:ch211-59o9.10
OG15884_0	4850639	0.26	9.1	35	TRUE	TRUE	TRUE	FALSE	TRUE	cyr61
OG6059_0	4850668	0.26	10.4	40	FALSE	FALSE	TRUE	FALSE	TRUE	al954146.1
OG15831_0	4850731	0.26	10.4	40	FALSE	TRUE	FALSE	FALSE	TRUE	OG15831_0
OG13628_0	4850758	0.26	9.1	35	TRUE	TRUE	TRUE	FALSE	TRUE	rad52
OG3471_0	4850910	0.26	6.5	25	TRUE	FALSE	TRUE	FALSE	TRUE	vps13c
OG8271_0	4851139	0.26	13	50	TRUE	TRUE	FALSE	FALSE	TRUE	map2
OG7548_0	4851143	0.26	11.7	45	FALSE	FALSE	TRUE	FALSE	TRUE	crybb1l3
OG4377_0	4851344	0.26	11.7	45	FALSE	TRUE	TRUE	FALSE	TRUE	atcayb
OG17027_0	4851612	0.26	14.3	55	FALSE	TRUE	TRUE	FALSE	TRUE	OG17027_0
OG5675_0	4851910	0.26	9.1	35	TRUE	FALSE	TRUE	FALSE	TRUE	slc2a13_(1_of_2)
OG12604_0	4852889	0.26	7.8	30	TRUE	TRUE	FALSE	FALSE	TRUE	wdr75
OG17523_0	5105707	0.26	10.4	40	TRUE	FALSE	TRUE	FALSE	FALSE	OG17523_0
OG3248_0	5105951	0.26	13	50	TRUE	TRUE	TRUE	FALSE	FALSE	bx323861.1
OG16567_0	5253126	0.26	1.3	5	FALSE	TRUE	TRUE	FALSE	FALSE	kctd9_(2_of_4)
OG17634_0	5253159	0.26	2.6	10	FALSE	TRUE	TRUE	FALSE	FALSE	OG17634_0
OG3920_1	5253234	0.26	11.7	45	FALSE	TRUE	TRUE	FALSE	FALSE	wwc3
OG11462_1	5253397	0.26	10.4	40	FALSE	TRUE	TRUE	FALSE	FALSE	si:ch73-335m24.2
OG11500_0	4539302	0.26	15.6	60	TRUE	TRUE	TRUE	TRUE	TRUE	cracr2b
OG1708_0	4540310	0.26	15.6	60	TRUE	TRUE	FALSE	TRUE	TRUE	vangl1
OG1487_0	4543128	0.26	18.2	70	TRUE	FALSE	FALSE	TRUE	TRUE	napbb
OG4430_0	4543628	0.26	23.4	90	TRUE	FALSE	FALSE	TRUE	TRUE	snx6
OG5845_0	4546532	0.26	22.1	85	FALSE	TRUE	FALSE	TRUE	TRUE	pdzd2
OG3234_0	4546932	0.26	26	100	TRUE	TRUE	FALSE	TRUE	TRUE	radil
OG2558_0	4547058	0.26	19.5	75	FALSE	TRUE	FALSE	TRUE	TRUE	frmd4ba
OG1749_0	4547180	0.26	20.8	80	TRUE	TRUE	FALSE	TRUE	TRUE	adgra1
OG1303_0	4547486	0.26	14.3	55	TRUE	FALSE	FALSE	TRUE	FALSE	flncb
OG12676_0	4549052	0.26	18.2	70	TRUE	FALSE	TRUE	TRUE	TRUE	tprg1
OG12988_0	4851768	0.26	16.9	65	TRUE	TRUE	TRUE	FALSE	TRUE	polr2j
OG2228_0	4852342	0.26	23.4	90	TRUE	TRUE	TRUE	FALSE	TRUE	mctp2b
OG757_0	4852451	0.26	20.8	80	TRUE	TRUE	FALSE	FALSE	TRUE	prkg1b
OG11992_0	4852916	0.26	27.3	105	TRUE	TRUE	TRUE	FALSE	TRUE	cyb5r4
OG5376_0	4853072	0.26	20.8	80	TRUE	FALSE	TRUE	FALSE	TRUE	slc43a3a
OG4960_0	4853084	0.26	27.3	105	TRUE	FALSE	TRUE	FALSE	TRUE	ypel1
OG2256_0	4853177	0.26	23.4	90	TRUE	TRUE	TRUE	FALSE	TRUE	slc44a5b
OG15990_0	4853213	0.26	19.5	75	FALSE	FALSE	TRUE	FALSE	TRUE	zgc:165461
OG1222_0	4853289	0.26	24.7	95	FALSE	TRUE	TRUE	FALSE	TRUE	itga3a
OG16338_0	5106143	0.26	19.5	75	TRUE	TRUE	TRUE	FALSE	FALSE	il21r
OG5467_0	5106212	0.26	20.8	80	TRUE	FALSE	TRUE	FALSE	FALSE	spon1b
OG14044_0	4547376	0.259813	27.8	107	TRUE	FALSE	FALSE	TRUE	TRUE	wdyhv1
OG12458_0	4549064	0.259794	25.2	97	TRUE	FALSE	TRUE	TRUE	TRUE	slc22a15
OG9997_0	4545768	0.259783	23.9	92	FALSE	FALSE	FALSE	TRUE	TRUE	wbp2
OG13061_0	4549032	0.25977	22.6	87	TRUE	TRUE	TRUE	TRUE	FALSE	isy1
OG15614_0	4544948	0.259756	21.3	82	FALSE	TRUE	TRUE	TRUE	TRUE	anxa5a
OG10658_0	4547823	0.259756	21.3	82	TRUE	TRUE	TRUE	TRUE	FALSE	slc29a3
OG3554_0	4548670	0.259756	21.3	82	FALSE	TRUE	FALSE	TRUE	FALSE	sptlc2a
OG1349_0	4852178	0.259756	21.3	82	FALSE	TRUE	FALSE	FALSE	TRUE	fmnl2a
OG4857_0	4544627	0.25974	20	77	FALSE	FALSE	TRUE	TRUE	TRUE	rnf144aa
OG12297_0	4543054	0.259701	17.4	67	TRUE	TRUE	TRUE	TRUE	FALSE	sec22bb
OG1087_0	4851414	0.259701	17.4	67	TRUE	FALSE	TRUE	FALSE	TRUE	osbpl6
OG1252_1	5253431	0.259701	17.4	67	FALSE	TRUE	TRUE	FALSE	FALSE	cnksr2a
OG3045_0	4546960	0.259677	16.1	62	TRUE	TRUE	TRUE	TRUE	FALSE	rfx4
OG2480_1	4548771	0.259677	16.1	62	FALSE	TRUE	TRUE	TRUE	FALSE	slc24a2
OG2372_0	4851992	0.259677	16.1	62	FALSE	FALSE	TRUE	FALSE	TRUE	jakmip2
OG14542_0	4543499	0.259649	14.8	57	FALSE	TRUE	FALSE	TRUE	TRUE	map6a
OG15054_0	4544991	0.259649	14.8	57	FALSE	TRUE	TRUE	TRUE	TRUE	si:ch211-191i18.2
OG10954_0	4545274	0.259649	14.8	57	TRUE	TRUE	TRUE	TRUE	FALSE	zgc:158689
OG15323_0	4850811	0.259649	14.8	57	TRUE	FALSE	TRUE	FALSE	TRUE	aldh8a1
OG1696_0	4852039	0.259649	14.8	57	TRUE	TRUE	TRUE	FALSE	TRUE	slit1
OG7526_0	4540075	0.259615	13.5	52	TRUE	TRUE	FALSE	TRUE	TRUE	r3hdm2
OG2166_0	4542186	0.259615	13.5	52	TRUE	FALSE	FALSE	TRUE	TRUE	gli2b
OG14626_0	4851027	0.259615	13.5	52	TRUE	FALSE	TRUE	FALSE	TRUE	si:ch211-220i18.4
OG6226_0	4851891	0.259615	13.5	52	TRUE	TRUE	TRUE	FALSE	TRUE	prpf4bb
OG14787_0	4853225	0.259615	13.5	52	TRUE	TRUE	FALSE	FALSE	TRUE	lhfp
OG3672_0	5106108	0.259615	13.5	52	TRUE	TRUE	TRUE	FALSE	FALSE	xkr7
OG7167_1	5253453	0.259615	27	104	FALSE	TRUE	TRUE	FALSE	FALSE	rtn4a
OG16378_0	4539914	0.259574	12.2	47	TRUE	TRUE	TRUE	TRUE	TRUE	OG16378_0
OG9731_0	4541541	0.259574	12.2	47	TRUE	FALSE	TRUE	TRUE	TRUE	si:ch73-173p19.1
OG15693_0	4851244	0.259574	12.2	47	TRUE	TRUE	TRUE	FALSE	TRUE	zgc:92594
OG6108_0	4851892	0.259574	12.2	47	FALSE	FALSE	TRUE	FALSE	TRUE	fev
OG2687_0	4851979	0.259574	12.2	47	FALSE	FALSE	TRUE	FALSE	TRUE	atp10b
OG14960_0	4852349	0.259574	24.4	94	FALSE	FALSE	TRUE	FALSE	TRUE	dlk2
OG6621_0	5253455	0.259574	12.2	47	FALSE	TRUE	TRUE	FALSE	FALSE	si:ch211-241d21.5
OG14182_0	5253498	0.259574	12.2	47	FALSE	TRUE	TRUE	FALSE	FALSE	lrrc23
OG12872_0	4852863	0.259551	23.1	89	TRUE	TRUE	TRUE	FALSE	TRUE	nmnat2
OG2725_0	4547027	0.259524	21.8	84	FALSE	FALSE	FALSE	TRUE	TRUE	met
OG14525_0	4851719	0.259524	10.9	42	TRUE	TRUE	TRUE	FALSE	TRUE	dgkq
OG9269_0	4851834	0.259524	10.9	42	TRUE	FALSE	TRUE	FALSE	TRUE	aes
OG696_1	5105816	0.259524	10.9	42	TRUE	FALSE	TRUE	FALSE	FALSE	cabz01100278.1
OG16734_0	5253277	0.259524	10.9	42	FALSE	TRUE	TRUE	FALSE	FALSE	OG16734_0
OG15784_0	4852727	0.259494	20.5	79	FALSE	FALSE	TRUE	FALSE	TRUE	umodl1
OG1147_0	5106188	0.259494	20.5	79	TRUE	TRUE	TRUE	FALSE	FALSE	kif5c
OG14201_0	4540106	0.259459	9.6	37	TRUE	TRUE	FALSE	TRUE	TRUE	ccdc32
OG11876_0	4541338	0.259459	9.6	37	TRUE	FALSE	TRUE	TRUE	FALSE	sult4a1
OG11980_0	4543888	0.259459	9.6	37	TRUE	TRUE	TRUE	TRUE	TRUE	cep41
OG2258_0	4547110	0.259459	28.8	111	TRUE	TRUE	FALSE	TRUE	TRUE	vav2
OG14395_0	4548945	0.259459	19.2	74	FALSE	FALSE	TRUE	TRUE	TRUE	akr1d1
OG15405_0	4851012	0.259459	9.6	37	TRUE	TRUE	FALSE	FALSE	TRUE	OG15405_0
OG13046_0	4852848	0.259459	9.6	37	TRUE	TRUE	TRUE	FALSE	TRUE	gle1
OG1242_0	4853280	0.259459	19.2	74	FALSE	TRUE	FALSE	FALSE	TRUE	shank3a
OG619_0	5105587	0.259459	9.6	37	TRUE	TRUE	FALSE	FALSE	FALSE	OG619_0
OG17702_0	5253421	0.259459	19.2	74	FALSE	TRUE	TRUE	FALSE	FALSE	kcnip3
OG4341_0	4853111	0.259434	27.5	106	TRUE	FALSE	FALSE	FALSE	TRUE	znf423
OG8050_0	4543996	0.25942	17.9	69	TRUE	FALSE	TRUE	TRUE	TRUE	psmd7
OG3836_0	4548652	0.25942	17.9	69	TRUE	TRUE	TRUE	TRUE	FALSE	frmpd1a
OG5363_0	4852269	0.25942	17.9	69	TRUE	FALSE	FALSE	FALSE	TRUE	lactbl1b
OG1656_0	4852703	0.25942	17.9	69	TRUE	FALSE	TRUE	FALSE	TRUE	plcb1
OG14514_0	4852790	0.25942	17.9	69	TRUE	FALSE	TRUE	FALSE	TRUE	kcnv1
OG6021_0	5106085	0.25942	17.9	69	TRUE	FALSE	TRUE	FALSE	FALSE	sagb
OG8871_0	4852419	0.259375	8.3	32	FALSE	TRUE	TRUE	FALSE	TRUE	tbcd
OG12870_0	5105633	0.259375	8.3	32	TRUE	TRUE	TRUE	FALSE	FALSE	lins1
OG752_1	5106197	0.259375	8.3	32	TRUE	FALSE	TRUE	FALSE	FALSE	dtnbb
OG5157_0	4539677	0.259375	16.6	64	TRUE	TRUE	FALSE	TRUE	TRUE	rangap1b
OG2912_0	4853156	0.259375	16.6	64	FALSE	TRUE	FALSE	FALSE	TRUE	sulf1
OG1084_0	4852948	0.259341	23.6	91	FALSE	TRUE	FALSE	FALSE	TRUE	galnt18a
OG13067_0	4542625	0.259322	15.3	59	TRUE	TRUE	TRUE	TRUE	FALSE	kiaa0430
OG11270_0	4543958	0.259322	15.3	59	TRUE	FALSE	FALSE	TRUE	TRUE	det1
OG4108_0	4544674	0.259322	15.3	59	TRUE	TRUE	TRUE	TRUE	FALSE	frmpd4
OG8721_0	4546047	0.259322	15.3	59	TRUE	TRUE	TRUE	TRUE	TRUE	ripk2
OG13731_0	4850523	0.259322	15.3	59	TRUE	TRUE	TRUE	FALSE	TRUE	zgc:85932
OG3920_0	4542042	0.259259	14	54	TRUE	FALSE	FALSE	TRUE	TRUE	wwc3
OG15343_0	4543026	0.259259	14	54	FALSE	TRUE	FALSE	TRUE	TRUE	ctc-512j12.6
OG804_0	4546193	0.259259	21	81	FALSE	TRUE	TRUE	TRUE	TRUE	mast2
OG16582_0	4852059	0.259259	7	27	FALSE	TRUE	TRUE	FALSE	TRUE	mxra7
OG10902_0	4852242	0.259259	14	54	TRUE	TRUE	TRUE	FALSE	TRUE	ngef
OG8166_0	4852437	0.259259	14	54	TRUE	FALSE	TRUE	FALSE	TRUE	gatb
OG4834_0	5105516	0.259259	7	27	TRUE	FALSE	TRUE	FALSE	FALSE	nlrc3
OG7076_1	5105892	0.259259	14	54	TRUE	FALSE	TRUE	FALSE	FALSE	kiaa0182
OG5285_0	5106095	0.259259	14	54	TRUE	TRUE	TRUE	FALSE	FALSE	fam219ab
OG14560_0	5253412	0.259259	14	54	FALSE	TRUE	TRUE	FALSE	FALSE	clic3
OG10652_0	4547825	0.259211	19.7	76	FALSE	FALSE	FALSE	TRUE	TRUE	fam83d
OG16281_0	4541035	0.259184	12.7	49	TRUE	FALSE	TRUE	TRUE	TRUE	mlnl
OG5033_0	4541941	0.259184	12.7	49	TRUE	TRUE	FALSE	TRUE	TRUE	samd8
OG11450_0	4542751	0.259184	12.7	49	TRUE	TRUE	TRUE	TRUE	FALSE	zgc:92907
OG2411_0	4543933	0.259184	12.7	49	FALSE	TRUE	FALSE	TRUE	TRUE	OG2411_0
OG12938_0	4545132	0.259184	12.7	49	TRUE	TRUE	TRUE	TRUE	FALSE	faxdc2
OG7806_0	4851438	0.259184	12.7	49	FALSE	TRUE	TRUE	FALSE	TRUE	si:rp71-19m20.1
OG1289_0	4852198	0.259184	12.7	49	TRUE	FALSE	TRUE	FALSE	TRUE	OG1289_0
OG17233_0	5105982	0.259184	12.7	49	TRUE	FALSE	TRUE	FALSE	FALSE	OG17233_0
OG16555_0	4547199	0.25914	24.1	93	FALSE	FALSE	TRUE	TRUE	TRUE	stap1
OG119_0	5106269	0.25913	29.8	115	TRUE	FALSE	TRUE	FALSE	FALSE	adamts6
OG15955_0	4541067	0.259091	11.4	44	TRUE	TRUE	TRUE	TRUE	TRUE	si:dkey-284p5.3
OG6508_0	4543607	0.259091	5.7	22	FALSE	TRUE	TRUE	TRUE	TRUE	actr1
OG2856_0	4544749	0.259091	17.1	66	TRUE	FALSE	FALSE	TRUE	TRUE	ptprz1a
OG6385_0	4546463	0.259091	17.1	66	FALSE	TRUE	FALSE	TRUE	TRUE	sorl1
OG181_0	4850326	0.259091	11.4	44	TRUE	TRUE	TRUE	FALSE	TRUE	cacna1db
OG13233_0	4851053	0.259091	11.4	44	TRUE	TRUE	TRUE	FALSE	TRUE	impa1
OG9248_0	4851311	0.259091	11.4	44	TRUE	FALSE	TRUE	FALSE	TRUE	nphs1
OG3666_0	4851528	0.259091	11.4	44	TRUE	FALSE	TRUE	FALSE	TRUE	galnt7
OG3272_0	4851964	0.259091	11.4	44	TRUE	TRUE	TRUE	FALSE	TRUE	slc12a9_(1_of_2)
OG16668_0	5105719	0.259091	11.4	44	TRUE	TRUE	FALSE	FALSE	FALSE	OG16668_0
OG3073_1	5253477	0.259091	11.4	44	FALSE	TRUE	TRUE	FALSE	FALSE	acot9.2
OG16556_0	4543662	0.259016	15.8	61	TRUE	FALSE	TRUE	TRUE	FALSE	OG16556_0
OG13363_0	4852832	0.259016	15.8	61	FALSE	TRUE	TRUE	FALSE	TRUE	stk17a
OG4584_0	4546705	0.259	25.9	100	TRUE	TRUE	TRUE	TRUE	FALSE	trim8b
OG4753_0	4540775	0.258974	10.1	39	FALSE	FALSE	TRUE	TRUE	TRUE	nlk
OG5183_0	4543948	0.258974	10.1	39	TRUE	FALSE	TRUE	TRUE	TRUE	cu861894.1
OG549_0	4850876	0.258974	10.1	39	FALSE	TRUE	TRUE	FALSE	TRUE	si:dkey-27i16.3
OG6305_0	4540095	0.258974	20.2	78	TRUE	TRUE	FALSE	TRUE	TRUE	ccm2l
OG6947_0	4541752	0.258974	10.1	39	FALSE	TRUE	FALSE	TRUE	FALSE	selp
OG8153_0	4543395	0.258974	20.2	78	TRUE	FALSE	FALSE	TRUE	TRUE	necab2
OG10621_0	4549223	0.258974	20.2	78	FALSE	TRUE	FALSE	TRUE	TRUE	tbc1d13
OG16358_0	4850720	0.258974	10.1	39	FALSE	FALSE	TRUE	FALSE	TRUE	OG16358_0
OG212_0	4852669	0.258974	20.2	78	TRUE	FALSE	FALSE	FALSE	TRUE	slc4a5
OG1075_0	5106172	0.258974	20.2	78	TRUE	TRUE	FALSE	FALSE	FALSE	notch1a
OG13017_2	4547487	0.258955	69.4	268	FALSE	FALSE	TRUE	TRUE	FALSE	hlfa
OG510_0	4541931	0.258929	14.5	56	TRUE	TRUE	TRUE	TRUE	TRUE	myo10
OG13922_0	4543938	0.258929	14.5	56	FALSE	TRUE	TRUE	TRUE	TRUE	arhgap25
OG1293_0	4545738	0.258929	14.5	56	TRUE	TRUE	FALSE	TRUE	TRUE	col4a6
OG11950_0	4850778	0.258929	14.5	56	TRUE	TRUE	TRUE	FALSE	TRUE	dusp11
OG11799_0	4851805	0.258929	14.5	56	TRUE	TRUE	TRUE	FALSE	TRUE	si:dkey-220o5.5
OG11270_1	5253300	0.258929	14.5	56	FALSE	TRUE	TRUE	FALSE	FALSE	det1
OG4833_0	4853090	0.258904	18.9	73	FALSE	FALSE	TRUE	FALSE	TRUE	dohh
OG1121_0	4547718	0.258904	18.9	73	FALSE	TRUE	FALSE	TRUE	TRUE	mybpha
OG2077_0	4539696	0.258824	13.2	51	TRUE	FALSE	TRUE	TRUE	TRUE	slco1d1
OG7128_0	4540645	0.258824	8.8	34	FALSE	FALSE	TRUE	TRUE	TRUE	si:ch211-284o19.8
OG12474_0	4541298	0.258824	8.8	34	TRUE	FALSE	FALSE	TRUE	TRUE	gmds
OG6934_0	4541754	0.258824	8.8	34	FALSE	TRUE	FALSE	TRUE	FALSE	ptx3b
OG6890_0	4541761	0.258824	13.2	51	TRUE	TRUE	TRUE	TRUE	TRUE	nphp4
OG8489_0	4543388	0.258824	13.2	51	FALSE	FALSE	TRUE	TRUE	TRUE	mettl11b
OG469_0	4544642	0.258824	13.2	51	TRUE	TRUE	TRUE	TRUE	FALSE	asic1c
OG895_0	4545995	0.258824	13.2	51	FALSE	TRUE	TRUE	TRUE	FALSE	hcn3
OG2531_0	4548764	0.258824	17.6	68	FALSE	TRUE	FALSE	TRUE	TRUE	ssh1a
OG9643_0	4850649	0.258824	13.2	51	TRUE	FALSE	TRUE	FALSE	TRUE	mepce
OG6196_0	4851150	0.258824	13.2	51	TRUE	FALSE	TRUE	FALSE	TRUE	rnasel2
OG2694_0	4851186	0.258824	8.8	34	TRUE	TRUE	TRUE	FALSE	TRUE	im:7148400
OG1435_0	4851271	0.258824	8.8	34	TRUE	TRUE	TRUE	FALSE	TRUE	peli1_(1_of_2)
OG16855_0	4851370	0.258824	13.2	51	TRUE	FALSE	FALSE	FALSE	TRUE	fmo1
OG13665_0	4852169	0.258824	13.2	51	TRUE	TRUE	TRUE	FALSE	TRUE	trmt6
OG10179_0	4852253	0.258824	13.2	51	TRUE	TRUE	TRUE	FALSE	TRUE	mdfi
OG5341_0	4852543	0.258824	17.6	68	TRUE	TRUE	FALSE	FALSE	TRUE	kiaa1147
OG1483_0	4852769	0.258824	13.2	51	TRUE	TRUE	FALSE	FALSE	TRUE	pygmb
OG13608_0	4852824	0.258824	22	85	TRUE	TRUE	FALSE	FALSE	TRUE	rgs16
OG2048_0	4853185	0.258824	13.2	51	TRUE	TRUE	TRUE	FALSE	TRUE	klhl2
OG17228_0	5105904	0.258824	13.2	51	TRUE	TRUE	TRUE	FALSE	FALSE	OG17228_0
OG12521_1	5106022	0.258824	13.2	51	TRUE	FALSE	TRUE	FALSE	FALSE	tox
OG932_1	5253320	0.258824	17.6	68	FALSE	TRUE	TRUE	FALSE	FALSE	mark1
OG1391_0	4545528	0.258772	29.5	114	FALSE	FALSE	TRUE	TRUE	TRUE	ebf1
OG165_0	4851638	0.258763	25.1	97	FALSE	FALSE	TRUE	FALSE	TRUE	plxnb2a
OG3361_0	4852619	0.258763	25.1	97	TRUE	FALSE	FALSE	FALSE	TRUE	dgkh
OG9849_0	4852255	0.25875	20.7	80	TRUE	TRUE	TRUE	FALSE	TRUE	tmem259
OG14839_0	4548927	0.25873	16.3	63	TRUE	TRUE	FALSE	TRUE	FALSE	snx24
OG10738_0	4539740	0.258696	11.9	46	TRUE	TRUE	TRUE	TRUE	TRUE	coq9
OG13130_0	4539974	0.258696	11.9	46	TRUE	FALSE	TRUE	TRUE	FALSE	si:ch73-132f6.5
OG5457_0	4541898	0.258696	11.9	46	TRUE	TRUE	FALSE	TRUE	TRUE	atp6v0d1
OG13114_0	4542617	0.258696	11.9	46	TRUE	FALSE	TRUE	TRUE	TRUE	cfap65
OG12565_0	4543300	0.258696	11.9	46	TRUE	TRUE	TRUE	TRUE	FALSE	lcmt1
OG6498_0	4543343	0.258696	11.9	46	TRUE	TRUE	TRUE	TRUE	TRUE	rrp8
OG13773_0	4545078	0.258696	11.9	46	FALSE	TRUE	TRUE	TRUE	TRUE	ube2j1
OG3113_0	4851544	0.258696	11.9	46	FALSE	TRUE	TRUE	FALSE	TRUE	cu655969.1
OG13753_0	4852168	0.258696	11.9	46	FALSE	FALSE	TRUE	FALSE	TRUE	c9orf89
OG2024_0	5105960	0.258696	11.9	46	TRUE	FALSE	TRUE	FALSE	FALSE	ctbp2
OG6654_1	5253322	0.258696	11.9	46	FALSE	TRUE	TRUE	FALSE	FALSE	zgc:63577
OG11672_0	4543893	0.258696	23.8	92	FALSE	TRUE	FALSE	TRUE	TRUE	kbtbd11
OG32_1	5105872	0.258667	19.4	75	TRUE	FALSE	TRUE	FALSE	FALSE	ephb6
OG600_0	4546510	0.258654	26.9	104	TRUE	FALSE	TRUE	TRUE	FALSE	iqsec1b
OG2754_0	4540294	0.258621	15	58	TRUE	FALSE	FALSE	TRUE	TRUE	arhgef4
OG9393_1	4540474	0.258621	7.5	29	TRUE	FALSE	TRUE	TRUE	FALSE	tmem101
OG6229_0	4548433	0.258621	22.5	87	TRUE	FALSE	TRUE	TRUE	FALSE	pex5la
OG15178_0	4851693	0.258621	7.5	29	FALSE	TRUE	TRUE	FALSE	TRUE	si:ch211-168f7.5
OG12093_0	4851800	0.258621	7.5	29	TRUE	FALSE	TRUE	FALSE	TRUE	si:ch73-60h1.1
OG3758_1	5105681	0.258621	15	58	TRUE	FALSE	TRUE	FALSE	FALSE	adam9
OG11905_0	4547602	0.258571	18.1	70	TRUE	TRUE	TRUE	TRUE	FALSE	zbtb1
OG7623_0	4548322	0.258571	18.1	70	FALSE	TRUE	FALSE	TRUE	TRUE	spats2
OG5134_0	4853080	0.258571	18.1	70	FALSE	FALSE	TRUE	FALSE	TRUE	graf4b
OG2047_0	4853186	0.258571	18.1	70	TRUE	TRUE	FALSE	FALSE	TRUE	klhl3
OG11710_1	5253403	0.258571	18.1	70	FALSE	TRUE	TRUE	FALSE	FALSE	ube2d4
OG361_0	4853129	0.258559	28.7	111	TRUE	TRUE	TRUE	FALSE	TRUE	myo1d
OG14733_0	4540330	0.258537	10.6	41	TRUE	TRUE	TRUE	TRUE	TRUE	OG14733_0
OG10093_0	4541455	0.258537	10.6	41	TRUE	TRUE	TRUE	TRUE	FALSE	sco1
OG7222_0	4541732	0.258537	10.6	41	TRUE	TRUE	TRUE	TRUE	TRUE	setd2
OG15172_0	4542430	0.258537	10.6	41	FALSE	TRUE	TRUE	TRUE	TRUE	nme3
OG13815_0	4542553	0.258537	10.6	41	TRUE	TRUE	TRUE	TRUE	FALSE	commd1
OG3618_0	4544705	0.258537	10.6	41	FALSE	FALSE	TRUE	TRUE	TRUE	apbb1
OG11036_0	4545269	0.258537	10.6	41	TRUE	TRUE	TRUE	TRUE	TRUE	tbcb
OG3744_0	4850903	0.258537	10.6	41	FALSE	TRUE	TRUE	FALSE	TRUE	zgc:162999
OG15396_0	4851685	0.258537	10.6	41	TRUE	TRUE	TRUE	FALSE	TRUE	prrt2
OG4366_0	4852582	0.258537	21.2	82	FALSE	TRUE	TRUE	FALSE	TRUE	iqsec3a
OG17032_0	5105715	0.258537	10.6	41	TRUE	FALSE	TRUE	FALSE	FALSE	tpm1
OG13122_1	5253215	0.258537	10.6	41	FALSE	TRUE	TRUE	FALSE	FALSE	slc25a48
OG14024_0	5253500	0.258537	21.2	82	FALSE	TRUE	TRUE	FALSE	FALSE	mak16
OG10693_0	4852955	0.258511	24.3	94	TRUE	TRUE	TRUE	FALSE	TRUE	supt20
OG6263_0	4853050	0.258511	24.3	94	TRUE	TRUE	TRUE	FALSE	TRUE	adgrg2
OG7608_0	4540603	0.258491	13.7	53	TRUE	TRUE	TRUE	TRUE	TRUE	dcaf17
OG747_0	4541722	0.258491	13.7	53	TRUE	FALSE	TRUE	TRUE	TRUE	dtnba
OG5295_0	4541912	0.258491	13.7	53	FALSE	TRUE	TRUE	TRUE	FALSE	plekha1a
OG8509_0	4543385	0.258491	13.7	53	FALSE	TRUE	FALSE	TRUE	FALSE	frrs1l
OG10898_0	4543724	0.258491	13.7	53	FALSE	TRUE	TRUE	TRUE	TRUE	fam207a
OG973_0	4545822	0.258491	27.4	106	FALSE	FALSE	FALSE	TRUE	TRUE	slc12a7b
OG15863_0	4548886	0.258491	13.7	53	TRUE	FALSE	FALSE	TRUE	TRUE	pradc1
OG1168_0	4549118	0.258491	13.7	53	FALSE	FALSE	TRUE	TRUE	FALSE	rb1cc1
OG15623_0	4850251	0.258491	13.7	53	TRUE	FALSE	TRUE	FALSE	TRUE	il11
OG11665_0	4851292	0.258491	13.7	53	TRUE	TRUE	TRUE	FALSE	TRUE	tmem51a
OG758_0	4851442	0.258491	13.7	53	TRUE	TRUE	TRUE	FALSE	TRUE	prkg1_(1_of_2)
OG17434_0	4851596	0.258491	13.7	53	FALSE	FALSE	TRUE	FALSE	TRUE	OG17434_0
OG16822_0	4851619	0.258491	13.7	53	TRUE	TRUE	TRUE	FALSE	TRUE	OG16822_0
OG14823_0	4852771	0.258491	13.7	53	TRUE	TRUE	FALSE	FALSE	TRUE	mtap
OG17575_0	5105900	0.258491	13.7	53	TRUE	FALSE	TRUE	FALSE	FALSE	celf2
OG10227_0	5105915	0.258491	13.7	53	TRUE	FALSE	TRUE	FALSE	FALSE	kcnip2
OG1755_0	5106136	0.258491	13.7	53	TRUE	FALSE	TRUE	FALSE	FALSE	tph1b
OG12414_0	4545547	0.258442	19.9	77	TRUE	FALSE	FALSE	TRUE	TRUE	insc
OG1152_0	4539471	0.258333	6.2	24	TRUE	TRUE	TRUE	TRUE	TRUE	fzd6
OG3269_0	4540866	0.258333	3.1	12	FALSE	FALSE	FALSE	TRUE	TRUE	hdac10
OG4722_0	4541504	0.258333	6.2	24	FALSE	TRUE	FALSE	TRUE	TRUE	plaa
OG9574_0	4541550	0.258333	15.5	60	TRUE	TRUE	TRUE	TRUE	TRUE	rnf113a
OG5677_0	4541874	0.258333	18.6	72	TRUE	TRUE	FALSE	TRUE	FALSE	slc4a11
OG5198_0	4544593	0.258333	12.4	48	FALSE	TRUE	TRUE	TRUE	TRUE	nme2a
OG17394_0	4544847	0.258333	12.4	48	FALSE	FALSE	FALSE	TRUE	TRUE	OG17394_0
OG1705_0	4544864	0.258333	15.5	60	FALSE	TRUE	FALSE	TRUE	TRUE	drp2
OG364_0	4546876	0.258333	21.7	84	FALSE	FALSE	TRUE	TRUE	TRUE	myo1ea
OG1076_0	4547796	0.258333	18.6	72	FALSE	FALSE	FALSE	TRUE	TRUE	notch1a
OG1370_0	4548991	0.258333	21.7	84	TRUE	TRUE	FALSE	TRUE	FALSE	trip10
OG5463_0	4850263	0.258333	3.1	12	TRUE	TRUE	TRUE	FALSE	TRUE	ta
OG15687_0	4850411	0.258333	6.2	24	TRUE	TRUE	TRUE	FALSE	TRUE	st13
OG14584_0	4851029	0.258333	15.5	60	TRUE	TRUE	TRUE	FALSE	TRUE	tmem116
OG727_0	4851449	0.258333	9.3	36	FALSE	FALSE	TRUE	FALSE	TRUE	mxra5a
OG14842_0	4851703	0.258333	18.6	72	TRUE	FALSE	TRUE	FALSE	TRUE	si:ch1073-184j22.1
OG7242_0	4851861	0.258333	12.4	48	TRUE	TRUE	FALSE	FALSE	TRUE	mlip
OG4683_0	4852376	0.258333	12.4	48	TRUE	TRUE	TRUE	FALSE	TRUE	atad1a
OG4955_0	4853085	0.258333	18.6	72	TRUE	TRUE	TRUE	FALSE	TRUE	ttyh2l
OG17239_0	5253267	0.258333	9.3	36	FALSE	TRUE	TRUE	FALSE	FALSE	OG17239_0
OG9272_1	5253406	0.258333	12.4	48	FALSE	TRUE	TRUE	FALSE	FALSE	ankrd24
OG2350_1	5253536	0.258333	9.3	36	FALSE	TRUE	TRUE	FALSE	FALSE	csnk1d
OG7190_0	4546352	0.258228	20.4	79	TRUE	FALSE	TRUE	TRUE	TRUE	smo
OG16945_0	4547189	0.258228	20.4	79	TRUE	TRUE	FALSE	TRUE	FALSE	prkag3b
OG16438_0	4852066	0.258228	20.4	79	TRUE	TRUE	TRUE	FALSE	TRUE	cldn11b
OG10517_0	4544240	0.258209	17.3	67	TRUE	TRUE	TRUE	TRUE	TRUE	epor
OG10913_0	5105769	0.258209	17.3	67	TRUE	TRUE	FALSE	FALSE	FALSE	rapgefl1
OG7849_0	5253520	0.258209	17.3	67	FALSE	TRUE	TRUE	FALSE	FALSE	mettl21c
OG8016_0	4543997	0.258182	14.2	55	TRUE	TRUE	FALSE	TRUE	TRUE	mbd2
OG6616_0	4546433	0.258182	14.2	55	FALSE	FALSE	TRUE	TRUE	TRUE	gbe1b
OG3462_0	4850911	0.258182	14.2	55	FALSE	FALSE	TRUE	FALSE	TRUE	mep1b
OG3851_0	4851115	0.258182	14.2	55	TRUE	FALSE	TRUE	FALSE	TRUE	unc13d
OG6313_0	5106206	0.258182	14.2	55	TRUE	TRUE	FALSE	FALSE	FALSE	otub2
OG6777_0	5106203	0.258163	25.3	98	TRUE	FALSE	TRUE	FALSE	FALSE	nicn1
OG12432_0	4539986	0.25814	11.1	43	TRUE	FALSE	TRUE	TRUE	TRUE	timp2_(2_of_2)
OG11643_0	4541350	0.25814	11.1	43	TRUE	TRUE	TRUE	TRUE	TRUE	tmem203
OG3728_0	4541471	0.25814	11.1	43	TRUE	TRUE	TRUE	TRUE	TRUE	htr7c
OG11497_0	4542746	0.25814	11.1	43	TRUE	TRUE	TRUE	TRUE	FALSE	fgl2a
OG5187_0	4544594	0.25814	11.1	43	FALSE	TRUE	TRUE	TRUE	TRUE	slc25a44a
OG12840_0	4851062	0.25814	11.1	43	TRUE	TRUE	TRUE	FALSE	TRUE	cr388126.1
OG7287_0	5105654	0.25814	11.1	43	TRUE	TRUE	FALSE	FALSE	FALSE	OG7287_0
OG4083_0	5105869	0.25814	11.1	43	TRUE	TRUE	TRUE	FALSE	FALSE	clgn
OG224_0	4542179	0.25814	11.1	43	FALSE	FALSE	TRUE	TRUE	TRUE	zgc:55262
OG1611_0	4544110	0.25814	11.1	43	FALSE	FALSE	FALSE	TRUE	TRUE	ppp3ca
OG16956_0	4851212	0.25814	11.1	43	FALSE	FALSE	TRUE	FALSE	TRUE	OG16956_0
OG2607_0	4853163	0.258108	19.1	74	TRUE	TRUE	TRUE	FALSE	TRUE	picalma
OG417_0	4539872	0.258065	16	62	TRUE	FALSE	TRUE	TRUE	TRUE	srpk3
OG16169_0	4541042	0.258065	8	31	FALSE	TRUE	FALSE	TRUE	TRUE	tuft1
OG8970_0	4544319	0.258065	8	31	TRUE	TRUE	TRUE	TRUE	FALSE	pus3
OG10742_0	4545576	0.258065	16	62	TRUE	FALSE	FALSE	TRUE	TRUE	myoz1a
OG13113_0	4549029	0.258065	24	93	TRUE	TRUE	TRUE	TRUE	FALSE	ralba
OG16564_0	5105722	0.258065	16	62	TRUE	TRUE	TRUE	FALSE	FALSE	fndc4_(2_of_2)
OG9850_0	4539274	0.258036	28.9	112	TRUE	TRUE	TRUE	TRUE	TRUE	wdr18
OG10812_0	4549198	0.258025	20.9	81	TRUE	TRUE	FALSE	TRUE	TRUE	eci1
OG16898_0	4539910	0.258	12.9	50	TRUE	FALSE	TRUE	TRUE	FALSE	OG16898_0
OG5705_0	4541871	0.258	12.9	50	TRUE	FALSE	TRUE	TRUE	FALSE	mmp17_(1_of_2)
OG12945_0	4542633	0.258	12.9	50	FALSE	TRUE	TRUE	TRUE	TRUE	si:dkey-86e18.1
OG10134_0	4542865	0.258	12.9	50	TRUE	TRUE	TRUE	TRUE	TRUE	ccdc84
OG7524_0	4544431	0.258	12.9	50	TRUE	TRUE	FALSE	TRUE	TRUE	cabz01088365.1
OG3038_0	4850558	0.258	12.9	50	TRUE	TRUE	FALSE	FALSE	TRUE	si:dkeyp-41f9.3
OG117_1	5253513	0.258	12.9	50	FALSE	TRUE	TRUE	FALSE	FALSE	adamts18
OG16604_0	4852057	0.258	12.9	50	FALSE	FALSE	TRUE	FALSE	TRUE	OG16604_0
OG11932_0	4852228	0.258	12.9	50	FALSE	TRUE	FALSE	FALSE	TRUE	spata17
OG2529_0	5253369	0.258	12.9	50	FALSE	TRUE	TRUE	FALSE	FALSE	ssh2
OG7185_0	4544448	0.257971	17.8	69	TRUE	FALSE	FALSE	TRUE	TRUE	wnt6b
OG1858_0	4548838	0.257971	17.8	69	TRUE	FALSE	TRUE	TRUE	TRUE	ptk2ba
OG13291_0	4850761	0.257971	17.8	69	TRUE	TRUE	TRUE	FALSE	TRUE	ldhd
OG12750_0	4852879	0.257971	17.8	69	TRUE	TRUE	TRUE	FALSE	TRUE	zgc:110852
OG16159_0	4545511	0.257955	22.7	88	FALSE	FALSE	TRUE	TRUE	TRUE	atg4db
OG3128_0	4851968	0.257949	2234.1	8661	TRUE	FALSE	TRUE	FALSE	TRUE	smarcc2
OG8613_0	4540538	0.257895	4.9	19	TRUE	TRUE	TRUE	TRUE	TRUE	rab15
OG12173_0	4545188	0.257895	14.7	57	FALSE	TRUE	TRUE	TRUE	TRUE	uqcc1
OG1560_0	4547243	0.257895	14.7	57	FALSE	TRUE	FALSE	TRUE	TRUE	kirrel3a
OG3871_0	4850481	0.257895	4.9	19	TRUE	TRUE	TRUE	FALSE	TRUE	smc1al
OG16047_0	4850725	0.257895	9.8	38	FALSE	FALSE	TRUE	FALSE	TRUE	OG16047_0
OG16812_0	4851371	0.257895	9.8	38	TRUE	FALSE	TRUE	FALSE	TRUE	snrpc
OG223_0	4851571	0.257895	14.7	57	FALSE	TRUE	TRUE	FALSE	TRUE	capn1b
OG4815_0	4851930	0.257895	14.7	57	TRUE	TRUE	FALSE	FALSE	TRUE	lrrfip1b
OG3165_0	4851967	0.257895	9.8	38	TRUE	TRUE	TRUE	FALSE	TRUE	calr
OG5347_0	4852373	0.257895	4.9	19	TRUE	TRUE	TRUE	FALSE	TRUE	svopa
OG2959_0	4852637	0.257895	19.6	76	TRUE	TRUE	TRUE	FALSE	TRUE	dennd5b
OG12381_0	4852906	0.257895	14.7	57	TRUE	FALSE	FALSE	FALSE	TRUE	nuf2
OG7127_0	4853032	0.257895	9.8	38	FALSE	TRUE	FALSE	FALSE	TRUE	dhx34
OG3520_0	5253473	0.257895	14.7	57	FALSE	TRUE	TRUE	FALSE	FALSE	xkr6b
OG6051_0	5105808	0.257843	26.3	102	TRUE	TRUE	TRUE	FALSE	FALSE	ino80
OG3706_0	4543830	0.257831	21.4	83	TRUE	FALSE	TRUE	TRUE	TRUE	appl2
OG10819_0	4547785	0.257831	21.4	83	TRUE	TRUE	FALSE	TRUE	TRUE	mapk7
OG15541_0	4547246	0.257812	16.5	64	FALSE	FALSE	TRUE	TRUE	TRUE	ankrd10a
OG11966_0	4544235	0.257812	16.5	64	FALSE	TRUE	FALSE	TRUE	TRUE	zc3h18
OG12933_0	4547492	0.257812	16.5	64	TRUE	TRUE	TRUE	TRUE	FALSE	sdhaf3
OG3469_0	4852277	0.257812	16.5	64	TRUE	FALSE	FALSE	FALSE	TRUE	abca3b
OG1283_0	4852869	0.257812	16.5	64	TRUE	TRUE	TRUE	FALSE	TRUE	slc5a9
OG13797_0	4542557	0.257778	11.6	45	FALSE	FALSE	TRUE	TRUE	TRUE	arl13a
OG13203_0	4850765	0.257778	11.6	45	FALSE	TRUE	FALSE	FALSE	TRUE	zar1l
OG10998_0	4851100	0.257778	11.6	45	TRUE	TRUE	TRUE	FALSE	TRUE	zgc:101731
OG16483_0	4851223	0.257778	11.6	45	TRUE	FALSE	TRUE	FALSE	TRUE	si:ch211-67e16.11
OG3307_0	4852621	0.257778	11.6	45	TRUE	TRUE	TRUE	FALSE	TRUE	snx2
OG2065_0	4852672	0.257778	23.2	90	FALSE	FALSE	TRUE	FALSE	TRUE	arhgap23b
OG17718_0	5105970	0.257778	11.6	45	TRUE	FALSE	TRUE	FALSE	FALSE	OG17718_0
OG15263_0	5106009	0.257778	11.6	45	TRUE	TRUE	TRUE	FALSE	FALSE	si:ch73-109d9.4
OG9899_0	5106060	0.257778	23.2	90	TRUE	FALSE	TRUE	FALSE	FALSE	kcnk9
OG12089_1	5253298	0.257778	11.6	45	FALSE	TRUE	TRUE	FALSE	FALSE	OG12089_1
OG5369_1	5253307	0.257778	11.6	45	FALSE	TRUE	TRUE	FALSE	FALSE	lipeb
OG5863_0	4546528	0.257746	18.3	71	FALSE	TRUE	TRUE	TRUE	FALSE	2007-03-01
OG4765_0	4546668	0.257746	18.3	71	TRUE	FALSE	TRUE	TRUE	FALSE	zer1
OG12307_0	4852218	0.257746	18.3	71	TRUE	TRUE	TRUE	FALSE	TRUE	mkrn2os.2
OG416_0	4853115	0.257746	18.3	71	TRUE	TRUE	TRUE	FALSE	TRUE	smc5
OG9534_1	5105918	0.257746	18.3	71	TRUE	FALSE	TRUE	FALSE	FALSE	fstl1a
OG12571_0	4852357	0.257732	25	97	TRUE	TRUE	TRUE	FALSE	TRUE	fbxl17
OG6914_0	4539823	0.257692	13.4	52	TRUE	TRUE	FALSE	TRUE	TRUE	tceb3
OG2809_0	4540293	0.257692	13.4	52	TRUE	TRUE	TRUE	TRUE	TRUE	polr1c
OG16134_0	4542330	0.257692	13.4	52	TRUE	FALSE	TRUE	TRUE	TRUE	OG16134_0
OG13379_0	4542600	0.257692	13.4	52	TRUE	TRUE	FALSE	TRUE	TRUE	OG13379_0
OG3558_0	4543246	0.257692	13.4	52	TRUE	FALSE	FALSE	TRUE	TRUE	agxta
OG3052_0	4543643	0.257692	13.4	52	TRUE	TRUE	FALSE	TRUE	TRUE	abcb4
OG15795_0	4545345	0.257692	6.7	26	FALSE	FALSE	FALSE	TRUE	TRUE	psmb6
OG14185_0	4850421	0.257692	6.7	26	FALSE	TRUE	TRUE	FALSE	TRUE	opn1sw2
OG12559_0	4851071	0.257692	13.4	52	TRUE	TRUE	FALSE	FALSE	TRUE	mtss1
OG15828_0	4852093	0.257692	6.7	26	FALSE	TRUE	FALSE	FALSE	TRUE	OG15828_0
OG214_0	4853182	0.257692	20.1	78	TRUE	TRUE	FALSE	FALSE	TRUE	slc4a4a
OG12288_0	4549074	0.257658	28.6	111	TRUE	TRUE	FALSE	TRUE	TRUE	rerea
OG1221_0	4543521	0.257647	21.9	85	TRUE	FALSE	FALSE	TRUE	TRUE	itga7
OG11107_0	4549172	0.257647	21.9	85	TRUE	TRUE	TRUE	TRUE	FALSE	slc16a10
OG480_0	4851168	0.257627	15.2	59	TRUE	FALSE	FALSE	FALSE	TRUE	trpc7
OG4731_0	4852569	0.257609	23.7	92	FALSE	FALSE	TRUE	FALSE	TRUE	prkag3b
OG16632_0	4539710	0.257576	8.5	33	TRUE	TRUE	TRUE	TRUE	FALSE	OG16632_0
OG5877_0	4546524	0.257576	17	66	TRUE	TRUE	TRUE	TRUE	FALSE	fhl3b
OG4826_0	4546661	0.257576	17	66	FALSE	FALSE	FALSE	TRUE	TRUE	nacad
OG15745_0	4850998	0.257576	8.5	33	FALSE	TRUE	TRUE	FALSE	TRUE	endov
OG3053_0	4851822	0.257576	25.5	99	TRUE	TRUE	TRUE	FALSE	TRUE	abcb11b
OG15118_0	4852125	0.257576	17	66	TRUE	TRUE	TRUE	FALSE	TRUE	nrsn1
OG12829_0	4548055	0.257547	27.3	106	TRUE	TRUE	TRUE	TRUE	FALSE	csnk1a1
OG15088_0	4547274	0.257534	18.8	73	FALSE	TRUE	TRUE	TRUE	TRUE	ppp1r14aa
OG545_1	5106093	0.257534	18.8	73	TRUE	FALSE	TRUE	FALSE	FALSE	thbs1b
OG10844_0	4852947	0.257522	29.1	113	TRUE	FALSE	FALSE	FALSE	TRUE	atoh8
OG15716_0	4544942	0.2575	10.3	40	TRUE	FALSE	TRUE	TRUE	FALSE	slc16a12a
OG12032_0	4545195	0.2575	10.3	40	TRUE	FALSE	TRUE	TRUE	TRUE	tgfb2
OG17442_0	4850702	0.2575	10.3	40	FALSE	FALSE	TRUE	FALSE	TRUE	OG17442_0
OG7480_1	5105651	0.2575	10.3	40	TRUE	FALSE	TRUE	FALSE	FALSE	tlr18
OG455_0	4541983	0.2575	10.3	40	FALSE	TRUE	FALSE	TRUE	FALSE	OG455_0
OG13531_0	4545099	0.2575	10.3	40	FALSE	FALSE	FALSE	TRUE	TRUE	clec11a
OG3718_0	4546865	0.2575	20.6	80	FALSE	TRUE	TRUE	TRUE	TRUE	ascc3
OG17342_0	4852695	0.2575	20.6	80	FALSE	FALSE	TRUE	FALSE	TRUE	rab6bb
OG6535_0	4853042	0.2575	20.6	80	FALSE	FALSE	TRUE	FALSE	TRUE	zbtb32
OG12336_0	4853282	0.2575	20.6	80	FALSE	TRUE	FALSE	FALSE	TRUE	dner
OG328_1	5105687	0.2575	10.3	40	TRUE	FALSE	TRUE	FALSE	FALSE	slc1a8b
OG3503_0	5106109	0.2575	10.3	40	TRUE	FALSE	TRUE	FALSE	FALSE	ghitm
OG13286_0	5106154	0.2575	20.6	80	TRUE	TRUE	FALSE	FALSE	FALSE	osr2
OG518_0	4545445	0.257471	22.4	87	TRUE	FALSE	TRUE	TRUE	TRUE	kcnq3
OG2881_0	4546994	0.257471	22.4	87	FALSE	FALSE	FALSE	TRUE	TRUE	psmc1a
OG7424_0	4541724	0.257447	12.1	47	TRUE	TRUE	TRUE	TRUE	TRUE	slx1b
OG4109_0	4542027	0.257447	12.1	47	TRUE	FALSE	FALSE	TRUE	TRUE	gphnb
OG14340_0	4542501	0.257447	12.1	47	TRUE	TRUE	TRUE	TRUE	FALSE	si:dkey-26c10.5
OG12899_0	4542637	0.257447	12.1	47	TRUE	TRUE	TRUE	TRUE	TRUE	ccdc30
OG12008_0	4543524	0.257447	12.1	47	FALSE	FALSE	TRUE	TRUE	TRUE	eys
OG7687_0	4544417	0.257447	12.1	47	TRUE	TRUE	FALSE	TRUE	TRUE	mettl15
OG9272_0	4545372	0.257447	12.1	47	TRUE	FALSE	FALSE	TRUE	TRUE	ankrd24
OG10107_0	4547943	0.257447	24.2	94	FALSE	TRUE	TRUE	TRUE	TRUE	cox18
OG16773_0	4851116	0.257447	12.1	47	TRUE	FALSE	TRUE	FALSE	TRUE	hipk4_(3_of_11)
OG13000_0	4851766	0.257447	12.1	47	FALSE	TRUE	TRUE	FALSE	TRUE	si:dkey-199f5.8
OG14791_0	4852773	0.257434	214.7	834	TRUE	FALSE	FALSE	FALSE	TRUE	dmrt1
OG2367_0	4542167	0.257407	13.9	54	TRUE	TRUE	TRUE	TRUE	TRUE	OG2367_0
OG7163_0	4544453	0.257407	13.9	54	TRUE	FALSE	TRUE	TRUE	TRUE	alg13
OG13848_0	4545072	0.257407	13.9	54	TRUE	TRUE	FALSE	TRUE	TRUE	gas2l3
OG3442_0	4850691	0.257407	13.9	54	TRUE	TRUE	TRUE	FALSE	TRUE	nell1
OG5967_0	4850869	0.257407	13.9	54	TRUE	TRUE	TRUE	FALSE	TRUE	ttll10
OG17001_0	4851211	0.257407	13.9	54	TRUE	FALSE	TRUE	FALSE	TRUE	crhr2
OG3834_0	4852598	0.257407	27.8	108	TRUE	TRUE	TRUE	FALSE	TRUE	nbeal1
OG33_0	5105949	0.257407	13.9	54	TRUE	TRUE	TRUE	FALSE	FALSE	ephb4b
OG627_0	4548432	0.257353	17.5	68	FALSE	TRUE	FALSE	TRUE	FALSE	dpysl3
OG2456_0	4851986	0.257353	17.5	68	FALSE	TRUE	FALSE	FALSE	TRUE	desma
OG1867_0	4852684	0.257353	17.5	68	FALSE	TRUE	FALSE	FALSE	TRUE	rims2
OG6120_0	5105863	0.257353	17.5	68	TRUE	TRUE	FALSE	FALSE	FALSE	tlx1
OG3121_1	5106051	0.257353	17.5	68	TRUE	FALSE	TRUE	FALSE	FALSE	phlpp1
OG4340_1	5106105	0.257353	17.5	68	TRUE	FALSE	TRUE	FALSE	FALSE	foxc1b
OG3900_0	4548642	0.257333	19.3	75	FALSE	TRUE	FALSE	TRUE	TRUE	exoc6b
OG15267_0	4545517	0.257317	21.1	82	TRUE	TRUE	FALSE	TRUE	TRUE	rab1ba
OG2593_0	4852653	0.257317	21.1	82	TRUE	TRUE	TRUE	FALSE	TRUE	cacna2d3
OG3933_0	4548637	0.257303	22.9	89	FALSE	TRUE	TRUE	TRUE	TRUE	pclo
OG394_0	4852592	0.257292	24.7	96	TRUE	TRUE	TRUE	FALSE	TRUE	slc17a7a
OG6787_0	4544477	0.257282	26.5	103	FALSE	TRUE	TRUE	TRUE	TRUE	hectd1
OG10607_0	4852957	0.257282	26.5	103	TRUE	TRUE	TRUE	FALSE	TRUE	mfsd12a
OG5671_0	4853065	0.257282	26.5	103	TRUE	TRUE	TRUE	FALSE	TRUE	slc22a23
OG15505_0	4539313	0.257143	1.8	7	FALSE	TRUE	TRUE	TRUE	TRUE	OG15505_0
OG1179_0	4539544	0.257143	18	70	TRUE	FALSE	TRUE	TRUE	TRUE	slc26a5
OG17288_0	4539908	0.257143	1.8	7	FALSE	TRUE	FALSE	TRUE	FALSE	OG17288_0
OG12170_0	4539995	0.257143	1.8	7	TRUE	TRUE	TRUE	TRUE	TRUE	thap5
OG10162_0	4540043	0.257143	1.8	7	TRUE	TRUE	FALSE	TRUE	FALSE	tceanc2
OG7677_0	4540072	0.257143	12.6	49	TRUE	TRUE	TRUE	TRUE	TRUE	fam78ab
OG6266_0	4540687	0.257143	7.2	28	TRUE	TRUE	TRUE	TRUE	TRUE	hira
OG5820_0	4540715	0.257143	1.8	7	TRUE	TRUE	FALSE	TRUE	TRUE	gorasp1a
OG4278_0	4540798	0.257143	5.4	21	FALSE	FALSE	FALSE	TRUE	TRUE	adnpa
OG11491_0	4541485	0.257143	9	35	FALSE	TRUE	FALSE	TRUE	TRUE	nipa1
OG9087_0	4541583	0.257143	10.8	42	TRUE	TRUE	FALSE	TRUE	TRUE	rai14
OG8598_0	4541623	0.257143	14.4	56	TRUE	FALSE	TRUE	TRUE	TRUE	cdk11b
OG3617_0	4542065	0.257143	12.6	49	FALSE	TRUE	TRUE	TRUE	TRUE	cabz01113978.1
OG13093_0	4542620	0.257143	10.8	42	FALSE	TRUE	FALSE	TRUE	FALSE	hoxc9a
OG16888_0	4543259	0.257143	10.8	42	FALSE	TRUE	FALSE	TRUE	FALSE	b4galt2
OG3585_0	4543454	0.257143	12.6	49	FALSE	TRUE	TRUE	TRUE	TRUE	smek1
OG9741_0	4543582	0.257143	12.6	49	TRUE	TRUE	TRUE	TRUE	TRUE	tmub1
OG3702_0	4543637	0.257143	12.6	49	FALSE	TRUE	TRUE	TRUE	TRUE	si:ch211-256e16.3
OG6631_0	4544491	0.257143	12.6	49	FALSE	TRUE	FALSE	TRUE	TRUE	msi2b
OG4811_0	4544630	0.257143	12.6	49	FALSE	FALSE	TRUE	TRUE	TRUE	dus4l
OG10929_0	4545276	0.257143	14.4	56	TRUE	TRUE	FALSE	TRUE	TRUE	OG10929_0
OG12989_0	4545541	0.257143	14.4	56	FALSE	TRUE	TRUE	TRUE	FALSE	pltp
OG3824_0	4546847	0.257143	10.8	42	FALSE	TRUE	FALSE	TRUE	TRUE	cyfip1
OG163_0	4547206	0.257143	23.4	91	FALSE	FALSE	FALSE	TRUE	TRUE	plxnd1
OG10010_0	4547970	0.257143	21.6	84	TRUE	FALSE	TRUE	TRUE	FALSE	mfi2
OG752_0	4548331	0.257143	12.6	49	FALSE	TRUE	FALSE	TRUE	TRUE	kif3cb
OG6950_0	4548378	0.257143	21.6	84	FALSE	TRUE	FALSE	TRUE	TRUE	psmd1
OG11725_0	4549112	0.257143	16.2	63	FALSE	TRUE	FALSE	TRUE	TRUE	dok2
OG6904_0	4850293	0.257143	1.8	7	TRUE	TRUE	TRUE	FALSE	TRUE	maip1
OG8777_0	4850350	0.257143	3.6	14	TRUE	TRUE	TRUE	FALSE	TRUE	wdr24
OG15196_0	4850415	0.257143	3.6	14	TRUE	TRUE	TRUE	FALSE	TRUE	nphp1
OG10206_0	4850629	0.257143	9	35	FALSE	FALSE	TRUE	FALSE	TRUE	al831768.1
OG17436_0	4850703	0.257143	10.8	42	FALSE	FALSE	TRUE	FALSE	TRUE	OG17436_0
OG3334_0	4850807	0.257143	14.4	56	FALSE	FALSE	TRUE	FALSE	TRUE	slc22a7
OG1057_0	4851118	0.257143	18	70	TRUE	FALSE	TRUE	FALSE	TRUE	slc12a3
OG8987_0	4851314	0.257143	10.8	42	TRUE	TRUE	TRUE	FALSE	TRUE	rprd1b
OG10772_0	4851415	0.257143	16.2	63	TRUE	TRUE	TRUE	FALSE	TRUE	vwa9
OG16019_0	4852087	0.257143	12.6	49	FALSE	FALSE	TRUE	FALSE	TRUE	OG16019_0
OG11965_0	4852307	0.257143	9	35	TRUE	TRUE	TRUE	FALSE	TRUE	rbm34
OG393_0	4852593	0.257143	19.8	77	TRUE	TRUE	FALSE	FALSE	TRUE	slc17a7b
OG2627_0	4852650	0.257143	19.8	77	FALSE	TRUE	FALSE	FALSE	TRUE	pdzrn3b
OG17773_0	4852693	0.257143	18	70	FALSE	TRUE	FALSE	FALSE	TRUE	mettl22
OG1503_0	4852759	0.257143	16.2	63	FALSE	TRUE	FALSE	FALSE	TRUE	ppfia1
OG6575_0	4853041	0.257143	25.2	98	TRUE	TRUE	TRUE	FALSE	TRUE	ambra1b
OG2557_0	5105515	0.257143	12.6	49	TRUE	TRUE	TRUE	FALSE	FALSE	phf2
OG17677_0	5105831	0.257143	12.6	49	TRUE	FALSE	TRUE	FALSE	FALSE	OG17677_0
OG15530_1	5106008	0.257143	14.4	56	TRUE	FALSE	TRUE	FALSE	FALSE	spred3
OG1339_1	5106020	0.257143	14.4	56	TRUE	FALSE	TRUE	FALSE	FALSE	fgfr2
OG5616_0	5106090	0.257143	12.6	49	TRUE	TRUE	TRUE	FALSE	FALSE	atp6ap1lb
OG3301_0	5106115	0.257143	18	70	TRUE	TRUE	TRUE	FALSE	FALSE	slc1a2a
OG240_1	5106125	0.257143	19.8	77	TRUE	FALSE	TRUE	FALSE	FALSE	itgb1a
OG3298_1	5253239	0.257143	9	35	FALSE	TRUE	TRUE	FALSE	FALSE	zbtb16a
OG17263_0	5253380	0.257143	12.6	49	FALSE	TRUE	TRUE	FALSE	FALSE	OG17263_0
OG10131_1	5253400	0.257143	9	35	FALSE	TRUE	TRUE	FALSE	FALSE	OG10131_1
OG6237_0	4544212	0.257143	25.2	98	FALSE	TRUE	TRUE	TRUE	TRUE	clpxb
OG10668_0	4852956	0.256989	23.9	93	TRUE	FALSE	FALSE	FALSE	TRUE	neurl1b
OG7431_0	4545409	0.256977	22.1	86	FALSE	TRUE	FALSE	TRUE	TRUE	auh
OG15246_0	4852122	0.256977	22.1	86	TRUE	TRUE	TRUE	FALSE	TRUE	tmem178
OG13059_0	4852847	0.256977	22.1	86	FALSE	TRUE	TRUE	FALSE	TRUE	atg16l1
OG4825_0	4853091	0.256977	22.1	86	TRUE	TRUE	TRUE	FALSE	TRUE	rhbdl3
[truncated: 12,538 more rows]

## Sheet: Table S5 - DyNet Candidates all
Table S5 - DyNet rewiring scores of candidate genes in TF-TG all edges when all five species networks are compared.
Orthogroup_ID	SUID	Dn-Score_(degree_corrected)	DyNet_Rewiring_(Dn-score)	Edge_Count	Mz_network_present	Pn_network_present	Ab_network_present	Nb_network_present	On_network_present	Gene_Symbol
OG7787_0	4548303	0.285395	357.6	1253	TRUE	FALSE	FALSE	TRUE	TRUE	nkx2.5
OG2167_0	4853181	0.276842	26.3	95	FALSE	TRUE	TRUE	FALSE	TRUE	gli3
OG10777_0	4547791	0.275474	465	1688	FALSE	TRUE	FALSE	TRUE	TRUE	foxa1
OG1655_0	4850717	0.275	12.1	44	TRUE	FALSE	TRUE	FALSE	TRUE	rho
OG14526_0	4852149	0.275	16.5	60	TRUE	FALSE	TRUE	FALSE	TRUE	emx3
OG15899_0	4539520	0.27211	793.2	2915	TRUE	FALSE	TRUE	TRUE	FALSE	foxa2
OG4702_0	4541969	0.271681	122.8	452	TRUE	FALSE	FALSE	TRUE	TRUE	pax6a
OG14800_0	4541154	0.269231	14	52	TRUE	FALSE	FALSE	TRUE	TRUE	dlx1a
OG4700_0	4851933	0.267932	141.2	527	FALSE	TRUE	TRUE	FALSE	TRUE	pax6b
OG11669_0	4852230	0.267308	13.9	52	FALSE	TRUE	TRUE	FALSE	TRUE	pax1a
OG13189_0	4852839	0.266667	21.6	81	TRUE	TRUE	TRUE	FALSE	TRUE	pitx3
OG2018_0	4540945	0.266234	20.5	77	TRUE	TRUE	TRUE	TRUE	FALSE	krt8
OG14454_0	4545029	0.265957	12.5	47	TRUE	FALSE	FALSE	TRUE	TRUE	fgf20a
OG10777_1	5106170	0.264372	395.5	1496	TRUE	FALSE	TRUE	FALSE	FALSE	foxa1
OG4702_1	5253360	0.263415	108	410	FALSE	TRUE	TRUE	FALSE	FALSE	pax6a
OG1339_0	4541241	0.261404	14.9	57	FALSE	TRUE	FALSE	TRUE	TRUE	fgfr2
OG2166_0	4542186	0.259615	13.5	52	TRUE	FALSE	FALSE	TRUE	TRUE	gli2b
OG6508_0	4543607	0.259091	5.7	22	FALSE	TRUE	TRUE	TRUE	TRUE	actr1
OG1075_0	5106172	0.258974	20.2	78	TRUE	TRUE	FALSE	FALSE	FALSE	notch1a
OG1076_0	4547796	0.258333	18.6	72	FALSE	FALSE	FALSE	TRUE	TRUE	notch1a
OG7190_0	4546352	0.258228	20.4	79	TRUE	FALSE	TRUE	TRUE	TRUE	smo
OG14185_0	4850421	0.257692	6.7	26	FALSE	TRUE	TRUE	FALSE	TRUE	sws2a
OG1339_1	5106020	0.257143	14.4	56	TRUE	FALSE	TRUE	FALSE	FALSE	fgfr2
OG2019_0	4544815	0.256897	14.9	58	FALSE	FALSE	FALSE	TRUE	TRUE	krt8
OG16662_0	4548867	0.255422	21.2	83	TRUE	TRUE	FALSE	TRUE	FALSE	zmiz2
OG5064_0	4851925	0.253731	17	67	TRUE	FALSE	FALSE	FALSE	TRUE	foxb1b
OG13780_0	4545077	0.253571	14.2	56	TRUE	TRUE	TRUE	TRUE	FALSE	foxg1a
OG1337_0	4547446	0.253191	23.8	94	FALSE	TRUE	TRUE	TRUE	TRUE	fgfr1a
OG4701_0	4544641	0.252109	101.6	403	TRUE	FALSE	FALSE	TRUE	FALSE	pax6b
OG13376_0	4851052	0.251852	6.8	27	FALSE	TRUE	TRUE	FALSE	TRUE	fgf20b
OG705_0	5105928	0.251786	14.1	56	TRUE	FALSE	TRUE	FALSE	FALSE	chl1b
OG12253_0	4543520	0.251563	16.1	64	TRUE	FALSE	TRUE	TRUE	TRUE	msx3
OG15225_0	4852753	0.251389	18.1	72	TRUE	TRUE	FALSE	FALSE	TRUE	dlx3b
OG14745_0	4853226	0.25102	24.6	98	FALSE	FALSE	TRUE	FALSE	TRUE	fgf3
OG15291_0	4539715	0.25098	12.8	51	TRUE	TRUE	FALSE	TRUE	TRUE	ppiaa
OG703_0	4541746	0.250704	17.8	71	TRUE	TRUE	TRUE	TRUE	FALSE	chl1a
OG6193_0	4851472	0.250467	26.8	107	TRUE	TRUE	TRUE	FALSE	TRUE	pxdn
OG161_0	4853211	0.25	20	80	TRUE	TRUE	TRUE	FALSE	TRUE	plxna3
OG15119_0	4544983	0.249153	14.7	59	FALSE	TRUE	TRUE	TRUE	TRUE	irx1b
OG3992_0	4851944	0.247959	24.3	98	TRUE	TRUE	TRUE	FALSE	TRUE	ptch2
OG11366_0	4547690	0.247674	21.3	86	TRUE	FALSE	TRUE	TRUE	TRUE	sws1
OG1725_0	4548858	0.247115	25.7	104	TRUE	FALSE	TRUE	TRUE	TRUE	jag1b
OG6057_0	4539552	0.246875	7.9	32	TRUE	TRUE	FALSE	TRUE	FALSE	rpgrip1l
OG13712_0	4545084	0.246667	14.8	60	FALSE	TRUE	TRUE	TRUE	TRUE	sox4a
OG3239_0	4851351	0.246575	18	73	TRUE	TRUE	TRUE	FALSE	TRUE	tbr1b
OG11269_0	4852239	0.246154	12.8	52	TRUE	TRUE	TRUE	FALSE	TRUE	twist1b
OG1726_0	4852029	0.245588	16.7	68	TRUE	TRUE	TRUE	FALSE	TRUE	jag2b
OG8579_0	4851844	0.245312	15.7	64	TRUE	TRUE	TRUE	FALSE	TRUE	msx1a
OG11795_0	4851290	0.24523	208.2	849	TRUE	TRUE	TRUE	FALSE	TRUE	sox2
OG10416_0	4851817	0.244118	8.3	34	FALSE	TRUE	FALSE	FALSE	TRUE	pax9
OG2168_0	4851999	0.242857	27.2	112	TRUE	TRUE	TRUE	FALSE	TRUE	gli1
OG704_0	4544459	0.241304	11.1	46	FALSE	FALSE	FALSE	TRUE	TRUE	chl1b
OG15232_0	5106010	0.240909	10.6	44	TRUE	FALSE	TRUE	FALSE	FALSE	six3b
OG6227_0	4546485	0.240714	33.7	140	TRUE	FALSE	TRUE	TRUE	TRUE	sp8b
OG13315_0	4545113	0.238636	10.5	44	TRUE	TRUE	FALSE	TRUE	TRUE	rx3
OG10416_1	5106027	0.238095	10	42	TRUE	FALSE	TRUE	FALSE	FALSE	pax9
OG2165_0	4547123	0.235347	105.2	447	TRUE	TRUE	TRUE	TRUE	FALSE	gli2a
OG8558_0	4540543	0.234884	10.1	43	TRUE	TRUE	TRUE	TRUE	TRUE	gdf10b
OG1077_0	4547792	0.233846	15.2	65	FALSE	TRUE	FALSE	TRUE	FALSE	notch1b
OG9325_0	4548140	0.232911	18.4	79	TRUE	FALSE	TRUE	TRUE	TRUE	gsc
OG1652_0	4541024	0.226531	11.1	49	TRUE	TRUE	TRUE	TRUE	TRUE	rh2b
OG1338_0	4544156	0.226316	12.9	57	TRUE	TRUE	TRUE	TRUE	TRUE	fgfr1
OG15555_0	4542387	0.221311	13.5	61	TRUE	TRUE	TRUE	TRUE	TRUE	msx1b
OG8347_0	4544364	0.218367	10.7	49	TRUE	TRUE	TRUE	TRUE	TRUE	draxin
OG346_0	4540853	0.214545	11.8	55	TRUE	TRUE	TRUE	TRUE	TRUE	cntn4
OG10327_0	4540115	0.212069	12.3	58	TRUE	FALSE	FALSE	TRUE	FALSE	wnt1
OG8717_0	4544335	0.20274	14.8	73	TRUE	TRUE	TRUE	TRUE	TRUE	foxj1b
OG2166_1	5333714	0.2	3.2	16	FALSE	FALSE	TRUE	FALSE	FALSE	gli2b
OG3991_0	4545463	0.198851	17.3	87	TRUE	TRUE	TRUE	TRUE	TRUE	ptch1
OG10414_0	4543954	0.194915	11.5	59	TRUE	TRUE	TRUE	TRUE	TRUE	nkx2.1
OG2800_0	4548735	0.191011	17	89	TRUE	TRUE	TRUE	TRUE	TRUE	bmpr1aa
OG238_0	4547092	0.189831	22.4	118	TRUE	TRUE	TRUE	TRUE	TRUE	nrp1a
OG10832_0	4545756	0.186585	15.3	82	TRUE	TRUE	TRUE	TRUE	TRUE	fgf10a
OG7861_0	4544403	0.185185	10	54	TRUE	TRUE	TRUE	TRUE	TRUE	dlx3b
OG10765_0	4547794	0.184211	73.5	399	TRUE	TRUE	TRUE	TRUE	TRUE	dlx5a
OG1078_0	4547790	0.182178	18.4	101	TRUE	TRUE	TRUE	TRUE	TRUE	notch3
OG13088_0	4545123	0.178788	11.8	66	TRUE	TRUE	TRUE	TRUE	TRUE	alx3
OG2875_0	4548727	0.175	16.1	92	TRUE	TRUE	TRUE	TRUE	TRUE	shha
OG3025_0	4544742	0.172857	12.1	70	TRUE	TRUE	TRUE	TRUE	TRUE	zmiz1a
OG8888_0	4548189	0.169388	16.6	98	TRUE	TRUE	TRUE	TRUE	TRUE	pitx2
OG15191_0	4543150	0.167684	263.6	1572	TRUE	TRUE	TRUE	TRUE	TRUE	neurod2
OG14219_0	4547355	0.164	12.3	75	TRUE	TRUE	TRUE	TRUE	TRUE	spry4
OG13246_0	4542606	0.161765	11	68	TRUE	TRUE	TRUE	TRUE	TRUE	dmbx1a
OG9755_0	4541538	0.160938	10.3	64	TRUE	TRUE	TRUE	TRUE	TRUE	dmbx1b
OG7277_0	4544443	0.153425	11.2	73	TRUE	TRUE	TRUE	TRUE	TRUE	six3a
OG11307_0	4542761	0.149399	348.1	2330	TRUE	TRUE	TRUE	TRUE	TRUE	neurod1
OG10264_0	4549262	0.147009	17.2	117	TRUE	TRUE	TRUE	TRUE	TRUE	sgpp1
OG2764_0	4547021	0.140342	114.8	818	TRUE	TRUE	TRUE	TRUE	TRUE	foxp2
OG7392_0	4548345	0.134404	117.2	872	TRUE	TRUE	TRUE	TRUE	TRUE	gata6

## Sheet: Table S6 - TF-TG evol rate
Table S6 – Rate of edge gain and loss in TF-TG all edges across the five cichlid phylogeny
Regulator	Input Gain rate with highest likelihood	Input loss rate with highest likelihood	A: recommended gain Rate	B: recommended loss Rate	# Iterations	Likelihood score	Gain vs Loss diff.	Gain>Loss	Loss>Gain	Gain>Loss &<100	Loss>Gain &<100
A5HL80_ORYLA_OG1989_0	220	10	38.4964	62.8816	6	-2477.09	-24.3852	0	1	0	1
A5HNC2_ORYLA_OG1232_0	320	0	34.7028	19.1957	5	-313.267	15.5071	1	0	1	0
ADNP_OG4279_0	10	185	332.502	0.051729	25	-0.050804	332.45	1	0	0	0
ahr2_OG2418_0	230	400	400.046	229.995	1	-787.508	170.051	1	0	0	0
ARID1A_OG1883_0	370	0	45.9088	22.6852	5	-366.291	23.2236	1	0	1	0
ARNTL_OG3365_0	400	370	343.502	431.377	30	-33942.1	-87.875	0	1	0	0
AR_OG12037_0	95	5	38.0037	16.9139	5	-3944.25	21.0898	1	0	1	0
ATF2_OG12815_0	0	0	61.6437	38.0267	46	-15280.3	23.617	1	0	1	0
ATF3_OG7567_0	0	0	61.4824	14.6385	42	-11777.9	46.8439	1	0	1	0
ATF4_OG13287_0	100	5	48.1368	14.5218	5	-2634.32	33.615	1	0	1	0
ATF4_OG8770_0	325	0	48.3066	14.6261	5	-2642.37	33.6805	1	0	1	0
ATOH1_OG11125_0	395	350	350.057	394.945	1	-1479.51	-44.888	0	1	0	0
ATRX_OG4786_0	395	355	262.531	535.577	41	-32746	-273.046	0	1	0	0
ATRX_OG4786_1	395	345	234.847	581.575	43	-26567.9	-346.728	0	1	0	0
BACH2_OG11513_0	5	0	30.1745	16.4541	14	-1983.94	13.7204	1	0	1	0
BATF_OG10034_0	375	0	35.2808	29.9133	5	-1023.79	5.3675	1	0	1	0
BCL11A_OG2878_0	380	295	295.174	379.793	1	-1603.97	-84.619	0	1	0	0
BCL11A_OG2879_0	320	5	51.3815	39.3908	6	-1636.55	11.9907	1	0	1	0
BCL6_OG4469_0	325	5	48.4393	42.9622	6	-1763.75	5.4771	1	0	1	0
BHLHA15_OG14229_0	250	5	28.8489	41.8331	5	-3138.72	-12.9842	0	1	0	1
C1K302_ORYLA_OG4724_0	400	370	516.242	284.397	36	-5752.8	231.845	1	0	0	0
C1K304_ORYLA_OG4619_0	400	140	321.018	172.104	25	-2665.86	148.914	1	0	0	0
C3VV17_ORYLA_OG9726_0	105	5	50.6982	14.8059	5	-918.671	35.8923	1	0	1	0
C4B6D9_ORYLA_OG3203_0	20	40	33.2903	24.2243	4	-1862.34	9.066	1	0	1	0
CDX1_OG7039_0	90	400	399.673	90.1173	1	-62.1869	309.556	1	0	0	0
CDX4_OG13806_0	240	395	395.197	239.892	1	-931.095	155.305	1	0	0	0
CEBPB_OG11092_0	125	5	44.0584	20.9513	5	-9405.02	23.1071	1	0	1	0
CEBPD_OG10974_0	340	0	51.3354	15.8878	6	-4840.67	35.4476	1	0	1	0
CEBPG_OG13492_0	345	5	62.3032	33.6681	6	-447.349	28.6351	1	0	1	0
CLOCK_OG3184_0	180	5	41.1472	34.4085	6	-33348.4	6.7387	1	0	1	0
c-myb_OG11826_0	355	5	63.7263	34.5673	6	-2723.74	29.159	1	0	1	0
CNTRL_OG7186_0	210	15	92.2499	26.1056	6	-61.2583	66.1443	1	0	1	0
CTCF_OG2714_0	0	0	33.5619	28.9433	40	-13540.1	4.6186	1	0	1	0
CU570793.2_OG2207_0	340	0	26.3046	31.431	4	-85.3307	-5.1264	0	1	0	1
CUX2_OG8901_0	385	325	325.143	384.84	1	-282.781	-59.697	0	1	0	0
CXXC1_OG3515_0	380	220	219.943	380.127	1	-252.919	-160.184	0	1	0	0
DDIT3_OG7517_0	45	10	53.6051	9.25394	5	-380.235	44.3512	1	0	1	0
DGKA_OG1982_1	395	315	256.021	487.059	33	-14607.1	-231.038	0	1	0	0
DLX5_OG10765_0	335	0	42.008	19.0298	5	-956.637	22.9782	1	0	1	0
DMRT1_OG14791_0	400	360	259.486	556.395	33	-2409.69	-296.909	0	1	0	0
DNAJC2_OG11101_0	35	0	51.1494	45.0834	79	-38970	6.066	1	0	1	0
DNMT1_OG6541_0	320	5	39.9869	53.9457	7	-35739.1	-13.9588	0	1	0	1
E2F1_OG7724_0	100	5	40.2553	17.1014	5	-5273.18	23.1539	1	0	1	0
E2F4_OG8279_0	140	5	31.0425	30.9724	5	-6422.84	0.0701	1	0	1	0
E2F6_OG7134_0	380	125	152.398	312.593	20	-11162.2	-160.195	0	1	0	0
E2F7_OG11508_0	215	15	66.6933	45.0122	6	-327.109	21.6811	1	0	1	0
E4F1_OG10270_0	0	15	66.1648	0.009078	5	-27.2449	66.1557	1	0	1	0
E7FKF1_ORYLA_OG10036_0	0	0	53.5711	15.9023	43	-14061.4	37.6688	1	0	1	0
EBF1_OG1391_0	155	70	70.0882	154.812	1	-92.3689	-84.7238	0	1	0	0
EGR1_OG9422_0	0	0	35.4683	56.0996	41	-38143.6	-20.6313	0	1	0	1
EGR2_OG9289_0	180	5	51.9356	27.4564	6	-42723.8	24.4792	1	0	1	0
EHF_OG12693_0	270	5	29.5384	44.9311	5	-966.99	-15.3927	0	1	0	1
ELF3_OG7563_0	80	215	214.951	80.0208	1	-192.375	134.93	1	0	0	0
ELK1_OG11117_0	355	0	61.4128	14.7631	5	-1026.5	46.6497	1	0	1	0
ELK4_OG8103_0	225	5	34.9622	42.7476	5	-504.522	-7.7854	0	1	0	1
EMX1_OG7506_0	20	170	169.706	20.0413	1	-63.7631	149.665	1	0	0	0
EOMES_OG3237_0	380	360	271.19	506.072	33	-4697.31	-234.882	0	1	0	0
EOMES_OG3237_1	390	390	286.522	532.617	35	-4584.52	-246.095	0	1	0	0
EOMES_OG3238_0	370	5	63.5214	37.9346	7	-4952.47	25.5868	1	0	1	0
EPAS1_OG3639_0	395	5	67.5438	40.0491	6	-1154.47	27.4947	1	0	1	0
erb2_OG5396_0	345	280	279.961	345.057	1	-1065.9	-65.096	0	1	0	0
ERC2_OG2213_0	0	15	124.591	0.000671	7	-8.79667	124.59	1	0	0	0
ERCC6_OG8914_0	65	35	186.884	7.74624	9	-24.3451	179.138	1	0	0	0
esr1_OG4861_0	335	0	38.5245	20.3765	5	-4211.06	18.148	1	0	1	0
ESRRA_OG14226_0	315	0	43.3526	14.6422	5	-1843.11	28.7104	1	0	1	0
ESRRG_OG1229_0	255	155	154.93	255.113	1	-115.951	-100.183	0	1	0	0
ESRRG_OG1230_0	305	0	32.3994	16.2059	4	-128.47	16.1935	1	0	1	0
etv2_OG12970_0	400	370	255.873	579.98	39	-7829.63	-324.107	0	1	0	0
ETV6_OG13760_0	150	5	64.8276	17.752	5	-544.244	47.0756	1	0	1	0
fli1b_OG4214_0	385	330	330.052	384.949	1	-5684.06	-54.897	0	1	0	0
FLI1_OG4213_0	390	335	393.54	331.046	31	-14320.6	62.494	1	0	0	0
FOSB_OG11030_0	355	0	66.0411	13.747	6	-1465.56	52.2941	1	0	1	0
FOSL1_OG8955_0	355	0	63.8181	14.0218	6	-4553.22	49.7963	1	0	1	0
FOSL2_OG11689_0	360	0	50.0745	19.0766	6	-4690.89	30.9979	1	0	1	0
FOXA1_OG10777_0	395	310	309.98	395.037	1	-5771.27	-85.057	0	1	0	0
FOXA1_OG10777_1	400	370	273.112	543.395	35	-4761.62	-270.283	0	1	0	0
FOXA3_OG11171_0	390	5	61.3919	44.084	6	-671.473	17.3079	1	0	1	0
FOXF1_OG10503_0	390	0	69.6344	15.4065	6	-3624.85	54.2279	1	0	1	0
FOXK1_OG3402_0	250	400	399.807	250.142	1	-643.366	149.665	1	0	0	0
FOXM1_OG11754_0	370	0	61.9217	15.9114	6	-7576.54	46.0103	1	0	1	0
FOXO1_OG4725_0	400	360	281.242	513.345	33	-5434.18	-232.103	0	1	0	0
FOXO1_OG4725_1	390	370	278.549	519.636	34	-5337.35	-241.087	0	1	0	0
FOXO6_OG4441_0	75	30	73.6571	24.7307	5	-64.3161	48.9264	1	0	1	0
FOXP1_OG2762_0	375	335	263.725	477.726	24	-649.311	-214.001	0	1	0	0
FOXP1_OG2762_1	340	160	160.12	339.742	1	-633.724	-179.622	0	1	0	0
FOXP2_OG2764_0	145	5	69.6848	15.9084	6	-1804.62	53.7764	1	0	1	0
FOXP3_OG15318_0	380	95	120.799	300.882	21	-25117.6	-180.083	0	1	0	0
GABPA_OG9663_0	290	5	44.9827	40.5912	6	-3780.14	4.3915	1	0	1	0
GATA2_OG5052_0	400	350	309.9	452.495	34	-41564.9	-142.595	0	1	0	0
GATA2_OG5053_0	395	10	68.2751	73.1642	10	-43411.7	-4.8891	0	1	0	1
GATA4_OG10032_0	365	0	59.7666	16.1316	6	-5162.36	43.635	1	0	1	0
GATA6_OG7392_0	375	0	68.8355	14.5049	6	-1983.04	54.3306	1	0	1	0
GFI1B_OG9029_0	380	0	66.8748	15.3059	6	-11263.8	51.5689	1	0	1	0
GLI1_OG2168_0	250	5	40.338	41.2611	5	-180.188	-0.9231	0	1	0	1
gli2a_OG2165_0	360	25	70.7393	134.58	10	-1516.88	-63.8407	0	1	0	0
HEY1_OG15527_0	170	5	40.3213	32.9439	6	-32751.2	7.3774	1	0	1	0
HEY2_OG13684_0	0	0	47.5851	59.3156	63	-32405.6	-11.7305	0	1	0	1
HLF_OG13017_0	395	335	268.126	494.648	24	-630.509	-226.522	0	1	0	0
HLF_OG13017_1	370	245	151.622	597.141	27	-417.863	-445.519	0	1	0	0
HLF_OG13017_2	315	155	154.937	315.134	1	-608.224	-160.197	0	1	0	0
HNF1B_OG6554_0	390	330	330.036	389.967	1	-789.713	-59.931	0	1	0	0
HNF4A_OG3089_0	290	130	130.065	289.864	1	-3948.17	-159.799	0	1	0	0
HNF4A_OG3090_0	390	35	80.7457	172.743	13	-3649.29	-91.9973	0	1	0	0
HSF1_OG13037_0	325	5	51.4046	41.2654	6	-1127.05	10.1392	1	0	1	0
HSF4_OG10588_0	250	355	355.167	249.891	1	-108.442	105.276	1	0	0	0
IKZF2_OG8453_0	400	315	442.588	282.686	30	-2458.23	159.902	1	0	0	0
irf10_OG4313_0	75	5	48.0119	10.2727	5	-945.739	37.7392	1	0	1	0
IRF1_OG9894_0	380	70	131.272	204.869	20	-36168.1	-73.597	0	1	0	0
IRF3_OG11286_0	385	5	56.0372	65.6391	8	-41019.2	-9.6019	0	1	0	1
IRF4_OG4312_0	350	0	40.6196	22.1617	5	-2129.79	18.4579	1	0	1	0
IRF4_OG4313_0	375	0	45.491	23.2898	5	-1977.41	22.2012	1	0	1	0
IRF7_OG9068_0	0	0	36.6167	48.7137	38	-43656.4	-12.097	0	1	0	1
IRF8_OG10502_0	305	5	33.874	76.2093	7	-13062.9	-42.3353	0	1	0	1
ISL1_OG3325_0	350	5	55.0791	41.4327	6	-814.57	13.6464	1	0	1	0
JARID2_OG6675_0	350	0	45.6213	19.6583	5	-2298.65	25.963	1	0	1	0
JUNB_OG11945_0	400	350	490.772	283.05	38	-14902	207.722	1	0	0	0
JUN_OG15076_0	395	340	265.105	507.868	37	-20266.5	-242.763	0	1	0	0
JUN_OG15076_1	400	345	271.143	510.156	37	-19768	-239.013	0	1	0	0
KAT7_OG3863_0	0	400	400.882	0.075224	1	-0.028939	400.807	1	0	0	0
KCNQ4_OG516_0	345	0	32.2512	21.6728	5	-706.545	10.5784	1	0	1	0
KDM2A_OG1673_0	390	320	188.546	662.21	41	-5833.74	-473.664	0	1	0	0
KDM2A_OG1674_0	400	130	162.046	321.492	24	-31320.7	-159.446	0	1	0	0
KDM5A_OG607_0	400	5	42.0845	86.1823	8	-2483.12	-44.0978	0	1	0	1
KDM5B_OG605_0	245	5	54.829	34.493	7	-47799.4	20.336	1	0	1	0
KDM5B_OG606_0	220	5	51.5984	33.9057	7	-46486.5	17.6927	1	0	1	0
KLF1_OG10212_0	65	15	29.6832	33.592	4	-678.217	-3.9088	0	1	0	1
KLF3_OG7060_0	330	365	364.943	330.06	1	-3269.29	34.883	1	0	0	0
KLF5_OG13649_0	365	15	74.5453	86.6704	10	-32742.3	-12.1251	0	1	0	1
KLF9_OG9795_0	400	325	233.386	558.113	40	-26787.7	-324.727	0	1	0	0
LHX2_OG4048_0	375	380	379.833	375.175	1	-3437.97	4.658	1	0	0	0
LHX2_OG4049_0	390	345	261.744	515.456	31	-2906.01	-253.712	0	1	0	0
LHX3_OG4662_0	355	30	73.8945	145.419	11	-1526.78	-71.5245	0	1	0	0
LHX3_OG4663_0	375	105	141.343	280.232	17	-1681.7	-138.889	0	1	0	0
LOC100049462_OG3685_0	400	310	310.152	399.811	1	-1809.24	-89.659	0	1	0	0
LOC100049462_OG3685_1	400	280	238.483	470.307	23	-1485.41	-231.824	0	1	0	0
LOC100049520_OG8688_0	175	160	159.868	175.169	1	-169.535	-15.301	0	1	0	0
MAFA_OG11598_0	0	0	18.5053	32.808	19	-22729.5	-14.3027	0	1	0	1
MAFB_OG13441_0	90	5	37.5399	16.0479	5	-2228.98	21.492	1	0	1	0
MAFF_OG15671_0	400	5	44.6626	69.9644	6	-153.001	-25.3018	0	1	0	1
MAFK_OG9175_0	100	5	40.3145	17.17	5	-3260.89	23.1445	1	0	1	0
MEF2A_OG13602_0	385	370	268.133	532.999	35	-5011.25	-264.866	0	1	0	0
MEF2A_OG13602_1	400	350	267.634	524.414	33	-4865.37	-256.78	0	1	0	0
MEF2A_OG16262_0	345	5	55.8303	39.6303	6	-5625.58	16.2	1	0	1	0
MEF2C_OG5170_0	395	355	355.018	394.987	1	-3213.11	-39.969	0	1	0	0
MEF2C_OG5170_1	370	385	275.078	519.887	33	-2769.54	-244.809	0	1	0	0
MITF_OG4758_0	365	0	63.9934	15.0208	6	-7051.6	48.9726	1	0	1	0
MITF_OG4759_0	370	5	62.9192	38.6053	7	-8803.18	24.3139	1	0	1	0
mll4b_OG5051_0	190	5	42.5523	35.3701	6	-35337.2	7.1822	1	0	1	0
MLL_OG7539_0	345	15	68.5772	89.5283	10	-34726.4	-20.9511	0	1	0	1
MTA2_OG2832_0	395	240	243.133	389.92	15	-28793.3	-146.787	0	1	0	0
MTA3_OG2833_0	100	5	47.2114	14.8381	5	-708.198	32.3733	1	0	1	0
MXI1_OG14912_0	160	5	53.4836	22.9553	6	-63097.2	30.5283	1	0	1	0
mybl1_OG7368_0	400	325	484.515	265.816	34	-4230.85	218.699	1	0	0	0
MYBL2_OG7985_0	315	5	50.2134	39.6432	6	-1023.31	10.5702	1	0	1	0
MYC_OG10402_0	0	0	50.7067	42.2589	44	-15347.7	8.4478	1	0	1	0
MYO18A_OG2720_0	360	0	140.684	3.67103	8	-26.2247	137.013	1	0	0	0
MYOD1_OG15244_0	390	165	149.643	429.815	22	-12608	-280.172	0	1	0	0
MYOG_OG10191_0	390	265	186.327	554.929	30	-1988.16	-368.602	0	1	0	0
MYT1_OG1166_0	245	0	61.6075	2.94574	5	-50.667	58.6618	1	0	1	0
NCOA2_OG456_0	390	5	51.6436	59.4121	8	-33273.5	-7.7685	0	1	0	1
NCOA3_OG5117_0	295	0	83.4218	4.7587	5	-44.5243	78.6631	1	0	1	0
NCOR1_OG4198_0	0	0	52.7172	27.2751	59	-45082.4	25.4421	1	0	1	0
NCOR2_OG4199_0	390	165	182.477	352.852	21	-14881.6	-170.375	0	1	0	0
NEUROD2_OG15191_0	355	0	52.095	17.8041	6	-4263.65	34.2909	1	0	1	0
neurod_OG11307_0	345	0	57.4882	14.8245	6	-6081.65	42.6637	1	0	1	0
NFATC1_OG5126_0	370	60	162.402	138.946	15	-1231.34	23.456	1	0	0	0
NFATC1_OG5127_0	350	5	51.583	44.3483	6	-1228.93	7.2347	1	0	1	0
NFATC2_OG4941_0	255	380	379.935	255.064	1	-1044.39	124.871	1	0	0	0
NFE2L2_OG9471_0	50	10	23.6183	23.6567	4	-791.412	-0.0384	0	1	0	1
NFE2_OG10321_0	280	0	41.3892	9.43954	5	-468.086	31.9497	1	0	1	0
NFIC_OG1885_0	235	5	34.8712	46.4253	5	-1668.17	-11.5541	0	1	0	1
NFKB1_OG8429_0	390	15	62.4229	108.955	10	-5287.75	-46.5321	0	1	0	0
NFYA_OG7031_0	165	120	119.955	165.045	1	-4413.68	-45.09	0	1	0	0
NFYB_OG11277_0	330	5	54.6592	37.545	5	-465.553	17.1142	1	0	1	0
NFYC_OG12403_0	260	5	28.8928	44.0815	5	-724.978	-15.1887	0	1	0	1
NFYC_OG516_0	265	0	31.2704	12.8164	5	-474.663	18.454	1	0	1	0
NKX2-2_OG6747_0	390	340	472.436	278.536	33	-4631.91	193.9	1	0	0	0
NKX2-4_OG11668_0	370	0	65.5151	14.8294	6	-9597.07	50.6857	1	0	1	0
NKX2-5_OG7787_0	395	375	375.217	394.775	1	-4039.44	-19.558	0	1	0	0
NKX3-1_OG11700_0	395	335	363.714	363.462	26	-11270.6	0.252	1	0	0	0
NKX3-2_OG8215_0	365	5	64.195	37.0599	6	-1554.05	27.1351	1	0	1	0
NKX6-1_OG9550_0	360	235	234.923	360.132	1	-120.726	-125.209	0	1	0	0
NONE_OG10319_0	285	5	38.809	56.9045	7	-19793.1	-18.0955	0	1	0	1
NONE_OG15899_0	400	370	338.23	438.188	28	-10889.3	-99.958	0	1	0	0
NONE_OG2095_0	375	390	389.855	375.145	1	-2758.08	14.71	1	0	0	0
NONE_OG2720_0	0	400	400.882	0.075224	1	-0.037844	400.807	1	0	0	0
NONE_OG6985_0	160	5	39.3004	31.4061	6	-32457.5	7.8943	1	0	1	0
NONE_OG8366_0	300	0	32.5867	15.9357	5	-4661.64	16.651	1	0	1	0
NPAS3_OG3640_0	400	330	478.356	273.596	31	-1924.84	204.76	1	0	0	0
NR1D2_OG5810_0	400	335	290.348	462.294	27	-4034.42	-171.946	0	1	0	0
NR1D2_OG5811_0	305	5	43.2282	45.7545	6	-4322.07	-2.5263	0	1	0	1
NR2C2_OG3997_0	385	0	31.9345	35.2761	5	-3885.11	-3.3416	0	1	0	1
NR2F2_OG2096_0	370	0	43.4932	23.6189	5	-2562.82	19.8743	1	0	1	0
NR3C1_OG4989_0	0	0	46.1999	29.1074	56	-40694.7	17.0925	1	0	1	0
NR4A1_OG1758_0	400	340	353.729	384.335	22	-16547	-30.606	0	1	0	0
NR4A1_OG1758_1	380	225	146.205	582.978	36	-9950.52	-436.773	0	1	0	0
NR5A1_OG3686_0	300	0	29.2117	17.3444	5	-1160.85	11.8673	1	0	1	0
NR6A1_OG6594_0	150	5	31.8658	31.8744	5	-4079.89	-0.0086	0	1	0	1
NRF1_OG11967_0	400	320	186.146	687.497	47	-20034.5	-501.351	0	1	0	0
NRF1_OG11967_1	385	295	205.022	554.759	32	-2720.53	-349.737	0	1	0	0
NRL_OG15300_0	280	20	440.145	3.6423	24	-11.8651	436.503	1	0	0	0
OLIG2_OG11647_0	290	0	15.2205	31.2032	5	-398.261	-15.9827	0	1	0	1
ONECUT1_OG8341_0	385	315	314.992	385.013	1	-6915.71	-70.021	0	1	0	0
PAX5_OG14824_0	375	345	192.987	671.305	46	-15020.9	-478.318	0	1	0	0
pax6a_OG4702_0	390	300	300.121	389.857	1	-1390.15	-89.736	0	1	0	0
pax6a_OG4702_1	400	315	249.817	505.347	26	-1165.35	-255.53	0	1	0	0
PAX6_OG4700_0	390	285	284.922	390.123	1	-1630.62	-105.201	0	1	0	0
PAX6_OG4701_0	370	325	234.047	515.312	28	-1105.64	-281.265	0	1	0	0
PAX7_OG2587_0	180	5	76.2233	18.4179	6	-1285.67	57.8054	1	0	1	0
PBX1_OG2120_0	380	0	70.4712	14.1781	6	-3810.25	56.2931	1	0	1	0
PDX1_OG7323_0	355	0	62.0144	14.4642	5	-275.628	47.5502	1	0	1	0
PKNOX1_OG7264_0	400	385	285.375	541.281	35	-4373.99	-255.906	0	1	0	0
PKNOX1_OG7265_0	395	390	287.562	537.419	35	-4249.61	-249.857	0	1	0	0
POLR3B_OG3043_0	205	25	63.9859	81.4543	7	-502.457	-17.4684	0	1	0	1
POU2F2_OG10257_0	400	345	256.066	540.212	32	-2931.4	-284.146	0	1	0	0
POU2F2_OG10257_1	395	305	304.877	395.177	1	-3389.1	-90.3	0	1	0	0
POU2F2_OG11485_0	390	365	256.331	557.014	34	-2793.32	-300.683	0	1	0	0
POU2F2_OG11486_0	390	325	249.796	508.576	30	-2825.62	-258.78	0	1	0	0
pou3f3a_OG3691_0	300	145	144.92	300.195	1	-126.112	-155.275	0	1	0	0
pou3f3b_OG3692_0	395	200	200.122	394.877	1	-121.403	-194.755	0	1	0	0
PPARA_OG3204_0	330	0	32.6554	23.5694	5	-1882.34	9.086	1	0	1	0
PPARG_OG7814_0	400	205	204.997	400.037	1	-1139.6	-195.04	0	1	0	0
PPARG_OG7814_1	395	320	235.237	538.368	27	-746.967	-303.131	0	1	0	0
PRDM16_OG4127_0	205	5	78.1239	20.306	6	-927.78	57.8179	1	0	1	0
prdm1c_OG3283_0	360	5	60.0403	39.4667	6	-1187.33	20.5736	1	0	1	0
PRDM1_OG3284_0	110	5	56.6759	14.0606	5	-985.635	42.6153	1	0	1	0
PROP1_OG15112_0	285	150	149.974	285.068	1	-1168.58	-135.094	0	1	0	0
PTF1A_OG15773_0	395	270	189.292	563.663	31	-2320.49	-374.371	0	1	0	0
PYCARD_OG12970_0	400	175	173.151	404.267	10	-7811.44	-231.116	0	1	0	0
Q2L4U4_ORYLA_OG14898_0	355	0	64.8094	13.7593	6	-8879.93	51.0501	1	0	1	0
Q2TP33_ORYLA_OG7799_0	245	385	384.875	245.096	1	-127.019	139.779	1	0	0	0
Q2WFR6_ORYLA_OG9475_0	400	205	204.888	400.288	1	-505.372	-195.4	0	1	0	0
Q4REI0_TETNG_OG4618_0	365	0	70.6455	13.3134	6	-1965.62	57.3321	1	0	1	0
Q4RN32_TETNG_OG14056_0	15	375	375.072	15.0055	1	-21.1943	360.067	1	0	0	0
Q4RWH9_TETNG_OG9578_0	0	400	400.882	0.075224	1	-0.032279	400.807	1	0	0	0
Q4S122_TETNG_OG4027_0	360	5	51.0167	46.6202	5	-107.278	4.3965	1	0	1	0
Q4S7T2_TETNG_OG13959_0	395	0	68.8136	15.3818	6	-11363.5	53.4318	1	0	1	0
Q4SMA7_TETNG_OG11946_0	375	375	375.114	374.893	1	-2405.23	0.221	1	0	0	0
Q4SMA7_TETNG_OG11946_1	375	390	283.398	518.056	32	-2163.41	-234.658	0	1	0	0
Q4T5A2_TETNG_OG10584_0	135	85	84.9103	135.069	1	-89.9424	-50.1587	0	1	0	0
Q4TEC9_TETNG_OG14053_0	145	5	76.8644	14.194	6	-1617.54	62.6704	1	0	1	0
Q76B16_ORYLA_OG12016_0	40	20	34.306	23.8857	4	-726.127	10.4203	1	0	1	0
Q8AY99_TETNG_OG4688_0	0	0	62.3708	15.1058	44	-12621.7	47.265	1	0	1	0
Q8JIR9_ORYLA_OG5136_0	395	75	116.642	256.823	19	-10788.1	-140.181	0	1	0	0
Q8UW75_ORYLA_OG5397_0	330	0	32.974	22.8658	5	-1034.7	10.1082	1	0	1	0
Q9PRF2_ORYLA_OG13633_0	400	90	134.557	270.632	20	-11609.6	-136.075	0	1	0	0
Q9PTV6_ORYLA_OG14148_0	375	340	340.036	374.97	1	-6463	-34.934	0	1	0	0
Q9PTV6_ORYLA_OG14148_1	390	365	275.866	517.515	34	-5560.1	-241.649	0	1	0	0
RBPJL_OG16885_0	390	325	260.61	487.506	28	-2604.82	-226.896	0	1	0	0
RELB_OG11038_0	335	15	64.1629	85.5215	10	-42240.7	-21.3586	0	1	0	1
REL_OG14218_0	330	0	44.5212	16.6054	5	-1491.34	27.9158	1	0	1	0
REST_OG10074_0	370	355	355.122	369.873	1	-1250.79	-14.751	0	1	0	0
RFX1_OG2021_0	0	220	20.715	5.24844	5	-214.097	15.4666	1	0	1	0
RFX2_OG2023_0	365	0	30.2859	33.0059	5	-3161.62	-2.72	0	1	0	1
RFX3_OG2022_0	335	5	32.1782	57.4818	6	-3384.84	-25.3036	0	1	0	1
RFX4_OG3043_0	285	0	19.6854	20.5975	5	-401.072	-0.9121	0	1	0	1
RFX6_OG11076_0	380	0	51.3149	21.1711	5	-339.214	30.1438	1	0	1	0
RORA_OG1572_0	140	5	30.9738	30.8306	5	-2283.37	0.1432	1	0	1	0
RORC_OG6053_0	400	360	486.167	294.186	35	-6813.24	191.981	1	0	0	0
RUNX3_OG14661_0	385	375	375.089	384.913	1	-10815.4	-9.824	0	1	0	0
RXRA_OG1988_0	205	5	40.4574	38.3252	4	-113.517	2.1322	1	0	1	0
RXRB_OG1991_0	180	5	32.473	43.0974	5	-2848.59	-10.6244	0	1	0	1
SALL1_OG2675_0	375	0	40.3194	26.2652	4	-152.91	14.0542	1	0	1	0
SALL4_OG3352_0	315	130	130.064	314.839	1	-1000.11	-184.775	0	1	0	0
SATB1_OG1311_0	400	10	71.0705	84.3189	10	-41164	-13.2484	0	1	0	1
SGPP1_OG10264_0	0	400	400.882	0.075224	1	-0.027826	400.807	1	0	0	0
si:dkey-110c1.10_OG1359_0	395	185	291.032	249.688	31	-40882.5	41.344	1	0	0	0
SIX2_OG11085_0	335	5	50.3111	43.2381	6	-1700.09	7.073	1	0	1	0
SIX4_OG6824_0	335	0	46.4804	16.9438	5	-4697.69	29.5366	1	0	1	0
SIX5_OG11035_0	290	0	22.2675	22.5573	5	-488.674	-0.2898	0	1	0	1
smad4_OG2208_0	265	200	199.952	265.07	1	-92.233	-65.118	0	1	0	0
SMARCA4_OG2473_0	0	400	400.882	0.075224	1	-0.031165	400.807	1	0	0	0
SMARCA5_OG6194_0	400	305	227.8	536.422	38	-23057.6	-308.622	0	1	0	0
SMARCC2_OG3128_0	400	340	285.926	476.551	35	-28821	-190.625	0	1	0	0
SMARCC2_OG3129_0	400	315	221.109	570.794	40	-20696.9	-349.685	0	1	0	0
snai1a_OG10653_0	400	210	210.102	399.829	1	-351.131	-189.727	0	1	0	0
snai1b_OG13309_0	225	105	105.104	224.779	1	-203.722	-119.675	0	1	0	0
SNAI2_OG7408_0	75	15	68.1127	17.4031	5	-1120.05	50.7096	1	0	1	0
SOGA2_OG1237_0	270	390	389.98	270.048	1	-145.474	119.932	1	0	0	0
SOX10_OG5783_0	320	0	42.4416	15.661	5	-202.041	26.7806	1	0	1	0
SOX10_OG5784_0	325	5	50.2631	41.3104	5	-215.194	8.9527	1	0	1	0
SOX2_OG11795_0	315	5	43.2664	48.6429	6	-2649.44	-5.3765	0	1	0	1
SOX6_OG3122_0	370	330	330.023	369.986	1	-522.105	-39.963	0	1	0	0
SOX6_OG3123_0	20	110	91.5285	25.5801	5	-414.903	65.9484	1	0	1	0
SP1_OG13887_0	345	10	52.6439	83.7409	7	-17671.6	-31.097	0	1	0	1
SP2_OG3953_0	385	50	115.62	174.491	18	-42532.5	-58.871	0	1	0	0
SP4_OG10760_0	0	0	12.675	30.056	14	-18005.2	-17.381	0	1	0	1
sp5l_OG10330_0	310	0	16.9684	39.9638	6	-11048.6	-22.9954	0	1	0	1
SP5_OG8472_0	370	0	24.8231	61.2292	6	-6321.97	-36.4061	0	1	0	1
SP8_OG6227_0	385	0	28.8032	61.5418	5	-103.825	-32.7386	0	1	0	1
SPI1_OG15266_0	395	285	299.665	375.618	21	-10867.8	-75.953	0	1	0	0
SREBF1_OG2728_0	375	5	65.1636	37.5705	7	-6177.39	27.5931	1	0	1	0
SREBF2_OG2730_0	265	0	24.9381	25.6974	4	-153.843	-0.7593	0	1	0	1
SRF_OG7188_0	350	55	91.46	211.764	13	-857.838	-120.304	0	1	0	0
SRF_OG7189_0	385	10	60.8683	96.9295	8	-1097.94	-36.0612	0	1	0	1
STAT1_OG920_0	400	375	262.615	572.835	44	-35428.5	-310.22	0	1	0	0
STAT1_OG921_0	0	0	20.1796	41.8695	25	-19763.3	-21.6899	0	1	0	1
STAT2_OG926_0	350	0	41.5387	21.8119	5	-394.574	19.7268	1	0	1	0
stat3_OG924_0	0	0	70.3767	17.3632	57	-15178.7	53.0135	1	0	1	0
STAT4_OG922_0	325	10	38.8561	122.022	10	-18655.1	-83.1659	0	1	0	0
STAT5A_OG924_0	355	0	75.6265	11.8987	7	-10791.3	63.7278	1	0	1	0
STAT5A_OG925_0	400	315	256.944	491.395	34	-17432.3	-234.451	0	1	0	0
STAT6_OG10294_0	300	5	43.3192	44.3317	6	-5278.59	-1.0125	0	1	0	1
TAF1L_OG5278_0	390	255	255.121	389.838	1	-342.414	-134.717	0	1	0	0
TAL1_OG7386_0	295	0	24.4431	19.915	4	-101.696	4.5281	1	0	1	0
TBX20_OG10797_0	265	400	400.087	264.949	1	-366.385	135.138	1	0	0	0
tbx21_OG12800_0	0	0	32.5195	57.7279	35	-29890.2	-25.2084	0	1	0	1
TBX3_OG3582_0	310	5	51.9502	48.4139	8	-36914.4	3.5363	1	0	1	0
TCF12_OG15265_0	35	0	58.2458	15.8345	48	-21797.2	42.4113	1	0	1	0
TCF12_OG2537_0	10	85	58.7592	16.0896	5	-21813.5	42.6696	1	0	1	0
TCF3_OG1359_0	400	30	137.673	95.6019	15	-30789.8	42.0711	1	0	0	0
TCF3_OG2535_0	185	5	34.5661	36.7064	6	-42791.3	-2.1403	0	1	0	1
TCF3_OG3102_0	390	75	147.28	200.613	21	-42150.8	-53.333	0	1	0	0
TCF7L1_OG4974_0	350	0	58.1705	15.0468	6	-4202.34	43.1237	1	0	1	0
TFAP2A_OG2802_0	70	10	33.2542	23.8189	5	-6864.31	9.4353	1	0	1	0
TFAP2B_OG2804_0	155	5	25.1908	43.7914	5	-1877.64	-18.6006	0	1	0	1
TFAP2C_OG2803_0	395	375	294.322	504.643	34	-7013.25	-210.321	0	1	0	0
TFAP2C_OG2803_1	400	330	246.932	535.67	33	-4514.18	-288.738	0	1	0	0
TFAP2D_OG11131_0	0	35	152.738	0.000792	9	-5.1673	152.737	1	0	0	0
TFAP4_OG9372_0	385	385	384.993	385.013	1	-6796.33	-0.02	0	1	0	0
TFE3_OG3964_0	360	0	64.157	14.4358	6	-2677.89	49.7212	1	0	1	0
THAP11_OG11933_0	105	5	19.3707	39.8553	4	-80.9591	-20.4846	0	1	0	1
THRA_OG3335_0	310	5	47.8083	41.3454	5	-172.196	6.4629	1	0	1	0
THRB_OG3336_0	365	250	249.965	365.063	1	-108.075	-115.098	0	1	0	0
TP53_OG8802_0	395	335	349.772	378.136	26	-42490.2	-28.364	0	1	0	0
USF2_OG5619_0	400	230	184.312	499.33	20	-356.672	-315.018	0	1	0	0
USH2A_OG1229_0	290	180	179.935	290.11	1	-113.08	-110.175	0	1	0	0
VDR_OG4390_0	355	0	39.4593	23.7987	5	-7292.77	15.6606	1	0	1	0
VSX1_OG11548_0	255	390	390.03	254.997	1	-855.612	135.033	1	0	0	0
WIZ_OG10513_0	140	60	60.0025	139.956	1	-125.39	-79.9535	0	1	0	0
WT1_OG5137_0	395	360	235.72	604.748	41	-9735.52	-369.028	0	1	0	0
yy1a_OG4402_0	260	0	12.2137	22.8658	6	-297.665	-10.6521	0	1	0	1
ZBTB16_OG3297_0	120	5	64.4082	13.6098	6	-4834.42	50.7984	1	0	1	0
ZBTB17_OG6881_0	395	295	209.174	557.623	36	-9219.5	-348.449	0	1	0	0
ZBTB33_OG11459_0	335	0	31.2551	24.2488	5	-607.301	7.0063	1	0	1	0
ZEB1_OG2264_0	155	5	70.4008	16.8574	6	-3204.34	53.5434	1	0	1	0
ZEB1_OG2265_0	155	5	70.4008	16.8574	6	-3204.34	53.5434	1	0	1	0
ZIC1_OG2618_0	360	0	46.7303	20.5288	5	-1687.33	26.2015	1	0	1	0
ZIC2_OG2616_0	325	5	49.4168	42.8961	6	-1822.27	6.5207	1	0	1	0
ZIC3_OG2617_0	300	5	39.2329	50.0286	5	-660.49	-10.7957	0	1	0	1
ZNF281_OG4620_0	385	0	58.569	18.6315	5	-1397.3	39.9375	1	0	1	0
ZNF281_OG4621_0	385	0	58.569	18.6315	5	-1397.3	39.9375	1	0	1	0
ZNF384_OG2136_0	385	0	41.0597	27.2143	6	-40140.9	13.8454	1	0	1	0
ZNF384_OG2139_0	400	370	427.242	345.481	38	-82270.9	81.761	1	0	0	0
ZNF76_OG5942_0	160	5	30.6485	39.0404	5	-1811.78	-8.3919	0	1	0	1
			195	202				175	170	133	53
Total gain and loss >=100			186							% Gain > Loss & <100	% Loss > Gain & <100
										0.715054	0.284946
